# Supplementary material for: Non-Canonical and Sexually Dimorphic X Dosage Compensation States in the Mouse and Human Germline
Source: Dev Cell. 2017 Feb 6;40(3):289–301.e3. doi: 10.1016/j.devcel.2016.12.023 (PMC5300051; doi:10.1016/j.devcel.2016.12.023)
Supplement: Table S3. Ubiquitously Expressed Mouse Genes: No Upper FPKM Threshold, Related to Figures 2D, 3B, 3D, 4B, and 4D [file mmc2.xlsx]

## Sheet: Supp Table 2
gene_short_name	gene_id	locus
Scaf8	XLOC_008162	chr17:3114971-3198859
Pisd-ps1	XLOC_002358	chr11:3124020-3193463
Sfi1	XLOC_003214	chr11:3124020-3193463
1700012B15Rik	XLOC_004086	chr12:3235790-3309969
Rab10	XLOC_004523	chr12:3235790-3309969
Sepp1	XLOC_006592	chr15:3270766-3280508
Mrpl21	XLOC_009815	chr19:3283046-3292837
Myadm	XLOC_017543	chr7:3289037-3299349
Nmt2	XLOC_010570	chr2:3284287-3326369
Rpp38	XLOC_011569	chr2:3328948-3332628
Eif4enif1	XLOC_002359	chr11:3202352-3479831
Cul2	XLOC_009283	chr18:3383224-3436700
Arhgef18	XLOC_019638	chr8:3393007-3456600
Cwf19l2	XLOC_020735	chr9:3404084-3479236
Tfb1m	XLOC_008730	chr17:3326572-3557713
Pex11c	XLOC_020224	chr8:3458816-3467648
Asxl2	XLOC_004088	chr12:3426856-3506849
Hspa14	XLOC_011573	chr2:3488853-3512814
Mcoln1	XLOC_019641	chr8:3500518-3515231
Ppp6r3	XLOC_010206	chr19:3454928-3575749
Selm	XLOC_002364	chr11:3514701-3517351
Pnpla6	XLOC_019642	chr8:3515383-3544267
Ccdc132	XLOC_016318	chr6:3498392-3603531
Fam133b	XLOC_015012	chr5:3543832-3570546
Tmem68	XLOC_014305	chr4:3549040-3574768
Gdi2	XLOC_004865	chr13:3538074-3611108
BC016423	XLOC_005282	chr13:3538074-3611108
Tgs1	XLOC_013629	chr4:3574878-3616623
Pex1	XLOC_015014	chr5:3571715-3637101
C030048B08Rik	XLOC_015676	chr5:3571715-3637101
Xab2	XLOC_020225	chr8:3610089-3621296
Ndufa3	XLOC_017548	chr7:3617372-3620161
2900053A13Rik	XLOC_019645	chr8:3621550-3625545
Tfpt	XLOC_018520	chr7:3620323-3629884
Prpf31	XLOC_017549	chr7:3629984-3642484
Stxbp2	XLOC_019646	chr8:3631159-3643644
Gatad1	XLOC_015677	chr5:3639960-3647936
Tug1	XLOC_003221	chr11:3639793-3648808
Cnot3,Mir3572	XLOC_017550	chr7:3645268-3677553
Leng1,Tmc4	XLOC_018521	chr7:3645268-3677553
Morc2a	XLOC_002365	chr11:3649493-3690372
Dtnb	XLOC_004089	chr12:3572390-3781398
Trappc5	XLOC_019649	chr8:3676476-3680921
Mboat7	XLOC_018522	chr7:3677788-3693525
Tsen34	XLOC_017551	chr7:3693609-3701035
1810055G02Rik	XLOC_009818	chr19:3708332-3717881
Zfp263	XLOC_007443	chr16:3744098-3750788
Fam107b	XLOC_010575	chr2:3713457-3782134
Suv420h1	XLOC_009819	chr19:3767420-3818303
Dnmt3a	XLOC_004090	chr12:3806979-3914443
Chka	XLOC_009820	chr19:3851772-3894367
Nat15	XLOC_007446	chr16:3884618-3904781
Net1	XLOC_005284	chr13:3882560-3918220
Ndufs8	XLOC_010209	chr19:3908869-3912717
Cluap1	XLOC_007447	chr16:3909008-3941147
Chchd7	XLOC_013633	chr4:3938887-3943525
Pes1	XLOC_002367	chr11:3963974-3980004
AW549877	XLOC_006980	chr15:3982034-3995752
Slx4	XLOC_007779	chr16:3979122-4001680
Nudt8	XLOC_009826	chr19:4000579-4002102
Akap9	XLOC_015018	chr5:3928185-4080204
Ndufv1	XLOC_010211	chr19:4007504-4012725
Trap1	XLOC_007780	chr16:4037144-4077810
Mthfd1l	XLOC_001284	chr10:3973074-4167081
Bet1	XLOC_016934	chr6:4076903-4086927
Oxct1	XLOC_006594	chr15:4020110-4155344
Mtfp1	XLOC_003226	chr11:4091480-4095431
Cdk2ap2	XLOC_009829	chr19:4097350-4099017
Aip	XLOC_010215	chr19:4114445-4125827
Tmem134	XLOC_009831	chr19:4125959-4132307
Leng8	XLOC_017554	chr7:4137055-4148173
Crebbp	XLOC_007781	chr16:4084047-4213404
Coro1b	XLOC_009833	chr19:4148662-4154035
Rps6kb2	XLOC_010217	chr19:4156976-4163245
Sf3a1	XLOC_002373	chr11:4160353-4182541
2410017P09Rik	XLOC_004094	chr12:4133396-4240123
Cenpo	XLOC_004527	chr12:4133396-4240123
Ppp1ca	XLOC_009835	chr19:4192173-4201603
Rad9	XLOC_010220	chr19:4192173-4201603
Map2k7	XLOC_019653	chr8:4238739-4247897
Timm44	XLOC_020239	chr8:4259730-4275905
Adrbk1	XLOC_010223	chr19:4286000-4305955
Aasdhppt	XLOC_021422	chr9:4294792-4309494
Elavl1	XLOC_020240	chr8:4284781-4325100
Akap12	XLOC_001285	chr10:4266328-4359471
Kbtbd3	XLOC_020737	chr9:4309742-4331732
Kdm2a	XLOC_010224	chr19:4316146-4397077
Mtpap	XLOC_009287	chr18:4375591-4397330
Gm5512,Rmnd1	XLOC_001836	chr10:4403168-4432352
Rdh13	XLOC_018531	chr7:4425664-4445657
1700052N19Rik	XLOC_001286	chr10:4432604-4455140
Tnnt1	XLOC_018534	chr7:4504662-4515975
Mtmr3	XLOC_003230	chr11:4480867-4594815
Pcx	XLOC_009839	chr19:4510471-4621752
Glis2	XLOC_007450	chr16:4594712-4615957
Pam16	XLOC_007786	chr16:4616465-4624946
Rce1	XLOC_010229	chr19:4622550-4625617
Coro7	XLOC_007787	chr16:4626883-4679720
Ascc2	XLOC_002378	chr11:4637792-4683386
Hspbp1	XLOC_018541	chr7:4660520-4684963
Dnaja3	XLOC_007452	chr16:4684069-4707693
Uqcr10	XLOC_003232	chr11:4701967-4704344
Nmral1	XLOC_007788	chr16:4711317-4719059
Zmat5	XLOC_002379	chr11:4704677-4737666
Cox6b2	XLOC_018543	chr7:4751793-4753094
Hmox2	XLOC_007453	chr16:4726360-4789935
5730403B10Rik	XLOC_007789	chr16:4726360-4789935
Rbm4b	XLOC_009841	chr19:4756524-4765941
Mrpl15	XLOC_000640	chr1:4773199-4785726
Rbm4	XLOC_010231	chr19:4784292-4793877
Rbm14	XLOC_010232	chr19:4800924-4811634
Nf2	XLOC_003234	chr11:4765844-4849544
0610009D07Rik	XLOC_004098	chr12:4817607-4827659
Lypla1	XLOC_000001	chr1:4807892-4846735
Ccs	XLOC_010233	chr19:4825365-4839322
Fam100a	XLOC_007790	chr16:4874778-4879851
Tcea1	XLOC_000002	chr1:4857693-4897909
Nipsnap1	XLOC_002380	chr11:4874002-4894200
Ubxn2a	XLOC_004533	chr12:4879031-4907520
Sephs1	XLOC_010578	chr2:4881563-4910556
Thoc5	XLOC_002381	chr11:4895342-4928865
Mgrn1	XLOC_007455	chr16:4886099-4941020
Nudt16l1	XLOC_007456	chr16:4886099-4941020
Dpp3	XLOC_010236	chr19:4907228-4928287
Anks3	XLOC_007792	chr16:4941414-4964237
Mrpl11	XLOC_009845	chr19:4962305-4966995
Ap1b1	XLOC_002382	chr11:4938755-5042794
Mcm10	XLOC_011576	chr2:4990723-5012791
Fiz1	XLOC_018553	chr7:5007055-5014728
Rogdi	XLOC_007794	chr16:5008728-5013553
Slc29a2	XLOC_009846	chr19:5024005-5031972
Glyr1	XLOC_007795	chr16:5013901-5049910
Brms1	XLOC_009848	chr19:5041403-5049917
Ubn1	XLOC_007458	chr16:5050067-5086285
U2af2	XLOC_017571	chr7:5062142-5079945
Ewsr1	XLOC_003237	chr11:5069687-5099077
Yif1a	XLOC_009851	chr19:5088537-5098418
Rhbdd3	XLOC_002384	chr11:5099437-5106091
Rab1b	XLOC_010241	chr19:5099206-5106996
Atp6v1h	XLOC_000003	chr1:5083172-5162549
Arid1b	XLOC_008166	chr17:4995073-5347656
Ttc33	XLOC_006601	chr15:5185559-5218332
Pacs1	XLOC_010243	chr19:5133684-5273119
Alg1	XLOC_007460	chr16:5233620-5255956
Fam86	XLOC_007799	chr16:5233620-5255956
Sf3b2	XLOC_010244	chr19:5273920-5295455
Banf1	XLOC_010246	chr19:5364639-5366645
Eif1ad	XLOC_009854	chr19:5366812-5371511
Sart1	XLOC_010247	chr19:5377522-5390069
Drap1	XLOC_010248	chr19:5406873-5424916
5730437N04Rik	XLOC_008734	chr17:5410863-5440260
AI837181	XLOC_009857	chr19:5425143-5427316
Fibp	XLOC_009859	chr19:5460606-5465052
Efemp2	XLOC_009860	chr19:5474689-5481854
Cfl1	XLOC_009861	chr19:5490454-5494031
Xbp1	XLOC_002386	chr11:5520966-5525872
Ccdc117	XLOC_003241	chr11:5528887-5542217
Gtpbp10	XLOC_015685	chr5:5537456-5559501
Pxmp3	XLOC_013078	chr3:5560187-5576239
Rnaseh2c	XLOC_009863	chr19:5601872-5602959
Kat5	XLOC_010255	chr19:5603013-5610094
Rela	XLOC_009864	chr19:5637489-5648130
Pcnxl3	XLOC_010257	chr19:5664634-5688908
Mrps24	XLOC_003242	chr11:5703982-5707699
Fam89b	XLOC_010259	chr19:5728086-5729666
Sssca1	XLOC_010260	chr19:5730305-5731721
2210015D19Rik	XLOC_002388	chr11:5713416-5784710
Urgcp	XLOC_003243	chr11:5713416-5784710
Scyl1	XLOC_010261	chr19:5740903-5771401
Dbnl	XLOC_002389	chr11:5788482-5800980
Malat1	XLOC_010262	chr19:5795689-5802671
Fbxo5	XLOC_001839	chr10:5799157-5805465
Cdc123	XLOC_011579	chr2:5794293-5844960
Nudt5	XLOC_010583	chr2:5845033-5868736
Frmd8	XLOC_010264	chr19:5850973-5875208
Pold2	XLOC_003246	chr11:5861865-5878256
Sec61a2	XLOC_011580	chr2:5870986-5895353
Snx9	XLOC_008169	chr17:5841379-5930711
Dpf2	XLOC_010266	chr19:5897134-5912866
Pola2	XLOC_010268	chr19:5940542-5964206
Ykt6	XLOC_002391	chr11:5955757-5967781
Upf2	XLOC_010584	chr2:5951468-6056703
Syvn1	XLOC_009870	chr19:6046575-6057751
Mrpl49	XLOC_010271	chr19:6046575-6057751
Fau	XLOC_009871	chr19:6057887-6059524
1110014N23Rik,Tm7sf2	XLOC_010272	chr19:6062820-6077187
Arhgap12	XLOC_009576	chr18:6024449-6136098
Zfpl1	XLOC_010273	chr19:6080037-6084891
Gtf2h5	XLOC_008171	chr17:6079827-6085485
Cdca5	XLOC_009874	chr19:6085096-6091773
Sac3d1	XLOC_010274	chr19:6116003-6118586
Slc25a13	XLOC_016941	chr6:6041217-6217173
Arl2	XLOC_010276	chr19:6134388-6141137
Nudcd3	XLOC_003250	chr11:6105691-6200451
Ubxn2b	XLOC_013636	chr4:6191104-6219788
Kif5b	XLOC_009577	chr18:6201004-6241524
Rb1cc1	XLOC_000005	chr1:6214661-6276104
Atg2a	XLOC_009879	chr19:6241667-6262304
Ddx56	XLOC_003253	chr11:6257544-6267729
Tmed4	XLOC_003254	chr11:6270713-6274837
Ehd1	XLOC_009882	chr19:6276895-6300096
Zfp667	XLOC_017581	chr7:6286579-6307883
Dynlt1a	XLOC_008737	chr17:6310544-6317474
Ogdh	XLOC_002392	chr11:6291596-6359094
Men1	XLOC_009884	chr19:6334978-6340894
Sf1	XLOC_009886	chr19:6363689-6378038
Sdcbp	XLOC_013637	chr4:6365679-6396122
Zmiz2	XLOC_002393	chr11:6389363-6406162
Ppia	XLOC_002394	chr11:6415869-6419810
Nsmaf	XLOC_014314	chr4:6396207-6454271
H2afv	XLOC_003255	chr11:6427225-6444443
Purb	XLOC_003256	chr11:6467598-6476076
Epc1,Mir1893	XLOC_009578	chr18:6435950-6516087
Gm11974	XLOC_003258	chr11:6525590-6528760
Shfm1	XLOC_016942	chr6:6558274-6578658
Ccm2	XLOC_002395	chr11:6546886-6596761
Pitrm1	XLOC_004877	chr13:6548156-6648724
Tbrg4	XLOC_003260	chr11:6615597-6626067
Dynlt1f	XLOC_008740	chr17:6646605-6655939
Peg3as	XLOC_017589	chr7:6705959-6730419
Peg3	XLOC_018575	chr7:6705959-6730419
Ezr	XLOC_008741	chr17:6738130-6782780
Rab18	XLOC_009293	chr18:6765204-6790231
Prdx5	XLOC_010281	chr19:6906818-6909645
Trmt112	XLOC_009890	chr19:6909697-6921808
Bad	XLOC_009891	chr19:6938069-6951893
Gpr137	XLOC_010285	chr19:6938069-6951893
Tagap1	XLOC_008744	chr17:6954964-6961156
Fkbp2	XLOC_010287	chr19:6977738-6980461
Dnajc4	XLOC_010289	chr19:6987910-6992272
Acn9	XLOC_016328	chr6:6956017-7039220
Stip1	XLOC_010292	chr19:7020695-7040026
Dcun1d5	XLOC_020743	chr9:7184565-7207031
Otub1	XLOC_010294	chr19:7198205-7206284
Cox8a	XLOC_010295	chr19:7215157-7217616
Naa40	XLOC_010296	chr19:7225667-7241222
Mark2	XLOC_010297	chr19:7275395-7341844
AI846148	XLOC_010298	chr19:7356463-7383557
Rtn3	XLOC_010299	chr19:7417624-7483289
Mpp7	XLOC_009581	chr18:7347961-7626863
Fam164a	XLOC_012534	chr3:7503425-7553848
Ccdc22	XLOC_022563	chrX:7558561-7605420
Pcmt1	XLOC_001845	chr10:7630235-7664623
Plp2	XLOC_022564	chrX:7658532-7671278
Nup43	XLOC_001294	chr10:7667503-7678886
Asns	XLOC_016946	chr6:7675170-7693182
Gpkow	XLOC_022050	chrX:7697133-7710259
Wdr45	XLOC_022051	chrX:7722248-7728201
Praf2	XLOC_022052	chrX:7728570-7731063
Katna1	XLOC_001296	chr10:7725999-7763150
Tfe3	XLOC_022054	chrX:7762660-7775202
BC013529	XLOC_001847	chr10:7767946-7780917
Tmem123	XLOC_020753	chr9:7764076-7794332
Gripap1	XLOC_022055	chrX:7789994-7820563
Ppil4	XLOC_001297	chr10:7792893-7822563
Birc2	XLOC_021427	chr9:7818225-7835255
Otud5	XLOC_022057	chrX:7841830-7874858
Pqbp1	XLOC_022567	chrX:7894518-7899269
Wac	XLOC_009294	chr18:7868857-7929027
Timm17b	XLOC_022060	chrX:7899397-7907652
Tab2	XLOC_001848	chr10:7905647-7956123
Hdac6	XLOC_022569	chrX:7930121-7947889
Yap1	XLOC_021429	chr9:7932000-8004596
Wdr70	XLOC_006987	chr15:7873054-8099209
Abhd6	XLOC_005774	chr14:8002901-8056555
Suv39h1	XLOC_022572	chrX:8061170-8074760
Rpp14	XLOC_005775	chr14:8080312-8091846
Nup155	XLOC_006609	chr15:8109312-8159859
Rbm3	XLOC_022575	chrX:8138974-8147963
Tbc1d25	XLOC_022576	chrX:8154471-8176181
Pdhb	XLOC_006168	chr14:8165990-8172992
Fgfr1op	XLOC_008183	chr17:8165517-8196470
Kctd6	XLOC_005777	chr14:8214147-8223569
Mios	XLOC_016331	chr6:8209226-8236273
Ftsj1	XLOC_022579	chrX:8238667-8252406
1110057K04Rik	XLOC_004103	chr12:8208106-8285759
Rpa3	XLOC_016948	chr6:8255935-8259141
Sft2d1	XLOC_008186	chr17:8311102-8327442
Nipbl	XLOC_006988	chr15:8291224-8444463
Dbf4	XLOC_015691	chr5:8396968-8422716
Rab2a	XLOC_013639	chr4:8535643-8607702
Tmem186	XLOC_007801	chr16:8633730-8637701
Pmm2	XLOC_007465	chr16:8637706-8657524
Carhsp1	XLOC_007802	chr16:8658586-8672153
Arglu1	XLOC_020244	chr8:8666575-8690537
Ica1	XLOC_016950	chr6:8630526-8778484
Pum2	XLOC_004105	chr12:8674133-8752583
Usp7	XLOC_007803	chr16:8688721-8738342
Slc3a2	XLOC_010308	chr19:8706881-8723369
Snhg1	XLOC_009905	chr19:8723486-8726326
Wdr74	XLOC_009907	chr19:8735838-8740624
Stx5a	XLOC_009909	chr19:8741423-8755642
Nxf1	XLOC_009910	chr19:8757102-8770910
Tmem223	XLOC_009911	chr19:8770995-8772475
Taf6l,Tmem179b	XLOC_010309	chr19:8772521-8786417
Sdc1	XLOC_004106	chr12:8771395-8793687
Polr2g	XLOC_010310	chr19:8793128-8798557
Ttc9c	XLOC_010311	chr19:8809074-8819294
Hnrnpul2	XLOC_009914	chr19:8819400-8834142
Wdr37	XLOC_005292	chr13:8802967-8871730
Bscl2	XLOC_009915	chr19:8836928-8848683
1810013L24Rik	XLOC_007466	chr16:8830099-8858924
Mrps28	XLOC_013084	chr3:8802145-8923857
Ubxn1	XLOC_009917	chr19:8871558-8875656
AI462493	XLOC_010313	chr19:8880013-8880933
5730408K05Rik,Mir5136	XLOC_010314	chr19:8888386-8888774
1810009A15Rik	XLOC_009918	chr19:8888902-8890740
Ints5	XLOC_009919	chr19:8892986-8897890
Ganab	XLOC_009920	chr19:8898110-8916665
B3gat3	XLOC_009921	chr19:8920392-8927236
Laptm4a	XLOC_004107	chr12:8921306-8938741
Eml3	XLOC_009922	chr19:8929693-8941582
Mta2	XLOC_009923	chr19:8941919-8952300
Tut1	XLOC_009924	chr19:8953849-8966210
Tpd52	XLOC_013085	chr3:8929435-9004515
Eef1g	XLOC_009925	chr19:8967040-8978180
Crot	XLOC_015693	chr5:8966047-8997146
Gtpbp4	XLOC_005293	chr13:8972477-8996012
Wdr35	XLOC_004109	chr12:8974000-9028847
Hus1	XLOC_003268	chr11:8993141-9011137
1110020G09Rik	XLOC_006612	chr15:9071259-9110487
Skp2	XLOC_006990	chr15:9111984-9140451
Dmtf1	XLOC_015694	chr5:9100736-9161776
Larp4b	XLOC_004881	chr13:9093904-9173090
Ccny	XLOC_009583	chr18:9314043-9450150
Asph	XLOC_014317	chr4:9269316-9669162
Rrs1	XLOC_000009	chr1:9545407-9547455
Dynlt3	XLOC_022590	chrX:9654269-9662983
Zmynd11	XLOC_005294	chr13:9684835-9765314
Vcpip1	XLOC_000646	chr1:9723195-9771256
Incenp	XLOC_010318	chr19:9872296-9899533
Snhg6	XLOC_000647	chr1:9942024-9944118
Taf3	XLOC_011588	chr2:9914551-10048609
Fth1	XLOC_009927	chr19:9982702-9985092
Thoc1	XLOC_009297	chr18:9958179-10030149
Usp14	XLOC_009585	chr18:9958179-10030149
Cops5	XLOC_000650	chr1:10024830-10037898
Atp5c1	XLOC_011589	chr2:10056030-10080510
Fads2	XLOC_010320	chr19:10064163-10101503
Kin	XLOC_010590	chr2:10080611-10092701
Cspp1	XLOC_000015	chr1:10038217-10136768
Rock1	XLOC_009586	chr18:10064400-10181792
Arfgef1	XLOC_000651	chr1:10137506-10232670
Rpgr	XLOC_022592	chrX:10158215-10216795
Fads1	XLOC_009930	chr19:10182887-10196872
Fen1	XLOC_010321	chr19:10199138-10203943
1810006K21Rik	XLOC_009931	chr19:10204201-10207824
Qk	XLOC_008754	chr17:10206470-10319361
Impa1	XLOC_013092	chr3:10313539-10331439
Zfand1	XLOC_013094	chr3:10339955-10351301
Snx16	XLOC_013095	chr3:10417816-10440124
Nubp1	XLOC_007469	chr16:10411937-10447350
Fam18a	XLOC_007807	chr16:10411937-10447350
Dnajc21	XLOC_006993	chr15:10446762-10470516
Brix1	XLOC_006994	chr15:10474778-10485937
Rad1	XLOC_006619	chr15:10486033-10493691
Sdhaf2	XLOC_010326	chr19:10500511-10525209
Cpsf7	XLOC_009933	chr19:10525243-10547735
Tmem216	XLOC_010327	chr19:10550465-10556238
Tmem138	XLOC_010328	chr19:10570884-10577097
Cybasc3	XLOC_009934	chr19:10577722-10589830
Esco1	XLOC_009587	chr18:10566511-10610352
Dak	XLOC_010329	chr19:10592196-10604258
Ddb1	XLOC_009935	chr19:10605624-10629821
Snrpd1	XLOC_009299	chr18:10617795-10628230
Rai14	XLOC_006996	chr15:10568977-10714631
Tmem109	XLOC_010335	chr19:10870660-10881743
Prpf19	XLOC_009940	chr19:10895230-10909559
Ccdc86	XLOC_010337	chr19:10937159-10949266
Litaf	XLOC_007814	chr16:10959272-10993121
Plekhf2	XLOC_014320	chr4:10988661-11007619
Zc3h7a	XLOC_007816	chr16:11136593-11176393
Rsl1d1	XLOC_007817	chr16:11193036-11203292
Ints8	XLOC_014322	chr4:11191353-11254259
Gspt1	XLOC_007818	chr16:11203382-11254325
Gen1	XLOC_004542	chr12:11240925-11265787
Fbxo30	XLOC_001304	chr10:11281329-11297969
Smc6	XLOC_004115	chr12:11265885-11319785
Tars	XLOC_006998	chr15:11383662-11399658
Carkd	XLOC_019664	chr8:11497505-11513286
1110037F02Rik	XLOC_013648	chr4:11485957-11551143
Cars2	XLOC_020253	chr8:11514016-11550771
Ing1	XLOC_019665	chr8:11556065-11563250
Fsbp,Rad54b	XLOC_013649	chr4:11558919-11615808
Rbm17	XLOC_011593	chr2:11585438-11603199
Ankrd10	XLOC_020254	chr8:11611582-11635754
Rbbp8	XLOC_009304	chr18:11633275-11743207
Fbxo18	XLOC_011594	chr2:11742572-11777527
Mrpl16	XLOC_009951	chr19:11770414-11774946
Arhgef7	XLOC_019666	chr8:11728104-11835217
Ankrd16	XLOC_010613	chr2:11777752-11790323
Stx3	XLOC_010354	chr19:11775117-11819403
Fignl1	XLOC_003271	chr11:11800287-11808962
Ndufa4	XLOC_016952	chr6:11900372-11907446
Patl1	XLOC_009953	chr19:11912398-11945096
Grb10	XLOC_003273	chr11:11930498-12037420
Sub1	XLOC_007000	chr15:11981338-11996007
Phf14	XLOC_016335	chr6:11925880-12081198
2900008C10Rik,Bcor	XLOC_022593	chrX:12036737-12160355
Riok3	XLOC_009306	chr18:12128849-12157367
Zfr	XLOC_006628	chr15:12117850-12185449
Fam92a	XLOC_014327	chr4:12153721-12172015
3110002H16Rik	XLOC_009307	chr18:12168729-12236386
Npc1	XLOC_009594	chr18:12168729-12236386
Mtr	XLOC_005298	chr13:12186539-12258113
Mtmr12	XLOC_006630	chr15:12205093-12272240
Map3k4	XLOC_008757	chr17:12227620-12318660
Golph3	XLOC_006631	chr15:12321495-12351267
Fam188a	XLOC_011596	chr2:12347263-12419460
Heatr1	XLOC_004884	chr13:12395374-12438893
Zfp606	XLOC_017608	chr7:12478304-12496235
Atp6ap2	XLOC_022094	chrX:12587758-12617051
Tubgcp3	XLOC_020257	chr8:12614276-12672100
1810030O07Rik	XLOC_022595	chrX:12654883-12673546
Med14	XLOC_022596	chrX:12675370-12761973
Igf2r	XLOC_008760	chr17:12682405-12868143
Cntf,U05342,Zfp91	XLOC_010370	chr19:12763527-12796123
6030458C11Rik	XLOC_007002	chr15:12808176-12824657
Zfp110	XLOC_017610	chr7:12834809-12850584
Osbpl1a	XLOC_009596	chr18:12755311-12941841
Drosha	XLOC_006632	chr15:12824814-12935291
Mrpl18	XLOC_008763	chr17:12911354-12916091
Tcp1	XLOC_008201	chr17:12916464-12940396
Acat3	XLOC_008764	chr17:12916464-12940396
Acat2	XLOC_008765	chr17:12943041-12960725
Wtap	XLOC_008766	chr17:12966798-12992539
Impact	XLOC_009312	chr18:12972251-12992948
Sf3b5	XLOC_001306	chr10:13008449-13009183
Sod2	XLOC_008203	chr17:13007838-13018119
Trim28	XLOC_017617	chr7:13024151-13031032
Chmp2a	XLOC_018633	chr7:13032005-13034777
Ube2m	XLOC_018634	chr7:13035119-13038275
Cul4a	XLOC_019676	chr8:13105720-13147939
Lamp1	XLOC_019677	chr8:13159134-13175338
Ltv1	XLOC_001860	chr10:13178637-13193137
Grtp1	XLOC_020261	chr8:13176868-13200624
Ddx1	XLOC_004547	chr12:13219306-13249174
Ncoa2	XLOC_000656	chr1:13139158-13374083
Lig1	XLOC_017620	chr7:13258966-13311427
Ddx3x	XLOC_022099	chrX:13281021-13293983
Mkl2	XLOC_007482	chr16:13256480-13417529
Tfdp1	XLOC_019679	chr8:13339673-13377702
Tram1	XLOC_000657	chr1:13564701-13589864
Vim	XLOC_010616	chr2:13574310-13582826
Parn	XLOC_007822	chr16:13537963-13668170
Lactb2	XLOC_000658	chr1:13625899-13660509
3110001I22Rik,Bfar	XLOC_007485	chr16:13671857-13703612
Cdc16	XLOC_019683	chr8:13757689-13781882
Mtmr2	XLOC_020762	chr9:13749180-13806481
Upf3a	XLOC_019684	chr8:13785614-13798537
Rrn3	XLOC_007487	chr16:13780698-13814841
Mllt4	XLOC_008210	chr17:13716435-13905794
Cep57	XLOC_021436	chr9:13807787-13827107
Fam76b	XLOC_020763	chr9:13827726-13846522
Ntan1	XLOC_007488	chr16:13819276-13903135
Pdxdc1	XLOC_007824	chr16:13819276-13903135
2610001J05Rik	XLOC_016959	chr6:13869073-13871483
Zfp828	XLOC_019685	chr8:13869640-13881639
1110019D14Rik	XLOC_016338	chr6:13871568-13896421
2410022L05Rik	XLOC_020270	chr8:13884787-13890271
Fbxo25	XLOC_019686	chr8:13907805-13940521
Thoc7	XLOC_006177	chr14:13949013-13961225
B3galnt2	XLOC_004890	chr13:13954673-14039600
Tbce	XLOC_005306	chr13:13954673-14039600
Ggps1	XLOC_005307	chr13:14052444-14063401
Erich1	XLOC_020272	chr8:14027564-14090327
Stam	XLOC_010617	chr2:14074111-14148330
Psmd6	XLOC_006178	chr14:14112184-14120904
Arid4b	XLOC_004891	chr13:14063791-14199603
Sesn3	XLOC_020764	chr9:14276300-14326134
0610037P05Rik	XLOC_007828	chr16:14299243-14317332
Cwc15	XLOC_020765	chr9:14500618-14510620
Tle4	XLOC_010386	chr19:14448071-14597983
Lrrcc1	XLOC_012545	chr3:14533787-14572658
E2f5	XLOC_012546	chr3:14578670-14611256
1810022K09Rik	XLOC_013098	chr3:14578670-14611256
Mrpl32	XLOC_005309	chr13:14610300-14613037
Psma2	XLOC_004892	chr13:14613241-14625673
AW209491	XLOC_004893	chr13:14630244-14638202
Ss18	XLOC_009598	chr18:14625628-14682914
Ankrd49	XLOC_021443	chr9:14780197-14782964
Mre11a	XLOC_020766	chr9:14784706-14834417
Otud6b	XLOC_014330	chr4:14809504-14826587
Tmem55a	XLOC_013657	chr4:14864218-14915260
Phf10	XLOC_008776	chr17:14943183-14961260
Nsun6	XLOC_011604	chr2:14995130-15054872
2210404J11Rik	XLOC_008216	chr17:15041611-15064232
Med17	XLOC_021447	chr9:15260350-15279867
Tmem64	XLOC_013659	chr4:15265819-15286753
Taf1d	XLOC_020769	chr9:15283336-15357788
5830418K08Rik	XLOC_021449	chr9:15283336-15357788
Fam120b	XLOC_008217	chr17:15396201-15433581
Psmb1	XLOC_008783	chr17:15475720-15498276
Tbp	XLOC_008218	chr17:15499887-15517427
Pdcd2	XLOC_008784	chr17:15521574-15527301
Mcm4	XLOC_007830	chr16:15623896-15637400
Chd1	XLOC_008220	chr17:15704966-15772612
Terf1	XLOC_000022	chr1:15805657-15843429
Psat1	XLOC_010387	chr19:15905122-15925059
Sepw1	XLOC_018651	chr7:15917207-15922371
Gltscr2	XLOC_018652	chr7:15937835-15946108
Cep78	XLOC_010388	chr19:15955772-15984989
Nbn	XLOC_013661	chr4:15957966-15992589
Osgin2	XLOC_014333	chr4:15997120-16013877
2310008H04Rik	XLOC_007832	chr16:15887285-16146833
Napa	XLOC_017632	chr7:16098642-16117975
Kptn	XLOC_017633	chr7:16119875-16127516
Ythdf3	XLOC_012551	chr3:16183182-16217037
Gnaq	XLOC_009998	chr19:16132830-16387453
Ccdc9	XLOC_018660	chr7:16274041-16286795
Yars2	XLOC_007500	chr16:16302964-16309640
Dnm1l	XLOC_007833	chr16:16312232-16359030
Sae1	XLOC_018661	chr7:16327053-16387785
Tmem160	XLOC_017638	chr7:16452778-16455490
Sec61g	XLOC_003276	chr11:16501637-16508484
Ube2w	XLOC_000667	chr1:16569405-16619286
Tceb1	XLOC_000668	chr1:16642764-16656865
Maoa	XLOC_022105	chrX:16619697-16687812
Tmem70	XLOC_000025	chr1:16665190-16678275
Ap2s1	XLOC_017640	chr7:16738443-16749290
Slc1a5	XLOC_017641	chr7:16781345-16798274
E2f6	XLOC_004122	chr12:16810964-16826752
Strn4	XLOC_017642	chr7:16809266-16840931
Top3b	XLOC_007501	chr16:16870890-16892986
Ppm1f	XLOC_007502	chr16:16896468-16927375
Calm3	XLOC_018667	chr7:16915378-16924032
Mapk1	XLOC_007503	chr16:16983381-17047453
Ppp5c	XLOC_018668	chr7:17004640-17027914
Tes	XLOC_016341	chr6:17065148-17105825
Ppil2	XLOC_007841	chr16:17070310-17111252
Sdf2l1	XLOC_007845	chr16:17130137-17132383
Ube2l3	XLOC_007847	chr16:17152014-17201492
Ppp3r1	XLOC_002411	chr11:17159297-17200380
Pno1	XLOC_003279	chr11:17203199-17211589
Wdr92	XLOC_002412	chr11:17211892-17235200
Hic2	XLOC_007507	chr16:17233586-17263430
C1d	XLOC_002413	chr11:17257617-17269176
Pdia6	XLOC_004124	chr12:17266594-17324730
Snap29	XLOC_007510	chr16:17280350-17430826
Riok2	XLOC_008223	chr17:17374331-17394899
Nol10	XLOC_004125	chr12:17348492-17430095
Rfk	XLOC_010002	chr19:17394042-17401349
Crkl	XLOC_007511	chr16:17451986-17486255
Lztr1	XLOC_007513	chr16:17508970-17526330
Thap7	XLOC_007849	chr16:17527981-17531052
Odc1	XLOC_004127	chr12:17544872-17551502
Fundc1	XLOC_022603	chrX:17556568-17572297
Smpd4	XLOC_007515	chr16:17619353-17644830
Capza2	XLOC_016345	chr6:17637097-17666536
Med15	XLOC_007852	chr16:17651220-17722930
Hpcal1	XLOC_004128	chr12:17690813-17791926
Klhl22	XLOC_007517	chr16:17759620-17793382
Dgcr2	XLOC_007854	chr16:17840355-17891728
Dgcr14	XLOC_007855	chr16:17900708-17911348
Rala	XLOC_005313	chr13:17880574-17944217
Slc25a1	XLOC_007857	chr16:17925210-17928219
Etaa1	XLOC_003280	chr11:17938748-17953875
1600012F09Rik	XLOC_005314	chr13:17986639-17993351
Dgcr6	XLOC_007523	chr16:18052859-18071342
Prodh	XLOC_007858	chr16:18071725-18089190
Reps1	XLOC_001315	chr10:18055939-18125155
Kdm6a	XLOC_022107	chrX:18162666-18279358
Mllt10	XLOC_010627	chr2:18055236-18392830
Dnajc1	XLOC_011610	chr2:18055236-18392830
Ranbp1	XLOC_007861	chr16:18239978-18248694
Trmt2a	XLOC_007525	chr16:18248882-18289168
Dgcr8,Mir1306	XLOC_007862	chr16:18248882-18289168
Ube2e1	XLOC_006185	chr14:18271141-18331844
Chordc1	XLOC_020773	chr9:18292266-18314000
Txnrd2	XLOC_007527	chr16:18348273-18479073
Comt	XLOC_007865	chr16:18348273-18479073
Gnb1l	XLOC_007528	chr16:18498767-18566679
Ostf1	XLOC_010393	chr19:18580363-18631813
Commd3	XLOC_010628	chr2:18672461-18676216
Mcph1	XLOC_019692	chr8:18595172-18803188
D030056L22Rik	XLOC_010005	chr19:18713235-18718428
Vps41	XLOC_004899	chr13:18717291-18866811
Cdc45	XLOC_007868	chr16:18780446-18811972
Ufd1l	XLOC_007530	chr16:18812293-18835261
2510002D24Rik	XLOC_007531	chr16:18836579-18840113
Naa38	XLOC_016348	chr6:18848634-18854052
Mrpl40	XLOC_007869	chr16:18872017-18876637
Ccdc61	XLOC_018680	chr7:18890883-18910404
Hira	XLOC_007532	chr16:18876749-18970308
Dmwd	XLOC_017671	chr7:19076199-19082775
Qpctl	XLOC_018682	chr7:19140216-19149196
Armc1	XLOC_013107	chr3:19132143-19163065
Snrpd2	XLOC_017676	chr7:19149837-19152726
Mtfr1	XLOC_012556	chr3:19187328-19220817
Opa3	XLOC_017680	chr7:19228388-19246817
Pde7a	XLOC_013108	chr3:19225917-19311322
Ercc1	XLOC_017682	chr7:19345070-19359483
Cd3eap	XLOC_018687	chr7:19345070-19359483
Stard3nl	XLOC_005317	chr13:19357675-19395752
Cpne3	XLOC_014335	chr4:19519251-19570104
Gemin7	XLOC_018692	chr7:19564948-19573343
Clasrp	XLOC_018693	chr7:19581042-19604468
Ifngr1	XLOC_001320	chr10:19591957-19610225
Zfp317	XLOC_020788	chr9:19622090-19649731
Clptm1	XLOC_018695	chr7:19631579-19665030
Wwp1	XLOC_014336	chr4:19609672-19708993
Apoc1	XLOC_018698	chr7:19689480-19692658
Pvrl2	XLOC_018701	chr7:19716643-19749573
Nid2	XLOC_005793	chr14:19751256-19823823
2700060E02Rik	XLOC_006188	chr14:19751256-19823823
Hps3	XLOC_013110	chr3:19957053-20035310
Ggh	XLOC_013668	chr4:20042051-20066111
1810063B07Rik	XLOC_006190	chr14:20075635-20083172
Actr2	XLOC_003282	chr11:20062303-20112951
Hltf	XLOC_012561	chr3:20057810-20118490
Gyg	XLOC_013111	chr3:20122083-20155096
Yeats2	XLOC_007536	chr16:20141062-20232573
Rab1	XLOC_002416	chr11:20201601-20226856
Cep68	XLOC_003283	chr11:20227036-20249424
Parl	XLOC_007882	chr16:20279820-20302362
Bclaf1	XLOC_001326	chr10:20312468-20342501
Ecd	XLOC_006193	chr14:20319858-20348121
Elmo1	XLOC_004902	chr13:20090506-20608353
Fam149b	XLOC_005795	chr14:20348161-20383491
Abcc5	XLOC_007884	chr16:20331303-20426394
Dnajc9	XLOC_006194	chr14:20384637-20388910
Mrps16	XLOC_006195	chr14:20391230-20393555
Anxa7	XLOC_006197	chr14:20455260-20480133
Zfp426	XLOC_021473	chr9:20468548-20492746
Phf16	XLOC_022110	chrX:20460526-20517896
Eif2b5	XLOC_007537	chr16:20498816-20509325
Zfp266	XLOC_021474	chr9:20495068-20521419
Dvl3	XLOC_007538	chr16:20517063-20532187
Ap2m1	XLOC_007539	chr16:20535503-20544053
Abcf3	XLOC_007540	chr16:20548602-20561603
Ppp3cb	XLOC_006199	chr14:20499313-20618354
Usp54	XLOC_006200	chr14:20499313-20618354
Zfp846	XLOC_020799	chr9:20581327-20595193
Alg3	XLOC_007886	chr16:20605457-20610749
Ece2	XLOC_007543	chr16:20611600-20645915
Rbm10	XLOC_022112	chrX:20615325-20650905
Ndufb11	XLOC_022608	chrX:20615325-20650905
Ubl5	XLOC_020801	chr9:20637786-20646789
Psmd2	XLOC_007544	chr16:20651651-20663414
Pin1	XLOC_020802	chr9:20652129-20666584
Uba1	XLOC_022113	chrX:20658420-20683179
Eif4g1	XLOC_007545	chr16:20672748-20692883
Sec24c	XLOC_005797	chr14:20674320-20694850
Cdk16,Mir5097	XLOC_022114	chrX:20688492-20699877
Chchd1	XLOC_005799	chr14:20702011-20704425
Usp11	XLOC_022115	chrX:20703908-20720539
Aftph	XLOC_003285	chr11:20685084-20741548
Polr2h	XLOC_007548	chr16:20717825-20722265
Camk2g	XLOC_006205	chr14:20734874-20794088
Mcm3	XLOC_000676	chr1:20803013-20820213
Phtf2	XLOC_015704	chr5:20758663-20882124
Trappc8	XLOC_009609	chr18:20817223-20896078
Tmem60	XLOC_015049	chr5:20882452-20886870
Araf	XLOC_022116	chrX:20848542-20920918
Ppan	XLOC_020805	chr9:20888174-20892179
Eif3g	XLOC_021479	chr9:20894348-20898590
Arhgap21	XLOC_011614	chr2:20847918-20967721
Dnmt1	XLOC_021480	chr9:20907205-20959888
Elk1	XLOC_022611	chrX:20933394-20950608
Ppp2r1a	XLOC_008252	chr17:20945453-20965905
Vcl	XLOC_005802	chr14:20929432-21033673
Mrpl4	XLOC_020806	chr9:21002736-21008837
Rnf138	XLOC_009327	chr18:21001340-21028223
Ptpn12	XLOC_015706	chr5:20986644-21055797
Ap3m1	XLOC_006206	chr14:21033741-21052442
Fdx1l,Raver1,Raver1-fdx1l	XLOC_021484	chr9:21067513-21092008
Peli1	XLOC_002418	chr11:21091323-21150327
Cdc37	XLOC_021486	chr9:21138540-21149906
Trim27	XLOC_004905	chr13:21179930-21194723
Itgb1bp1	XLOC_004558	chr12:21111755-21286237
Keap1	XLOC_021487	chr9:21229729-21239332
Adk	XLOC_005803	chr14:21052573-21448569
Kri1	XLOC_021489	chr9:21265298-21287969
Vps54	XLOC_002419	chr11:21238888-21321133
Cdkn2d	XLOC_021490	chr9:21288463-21291209
Cpsf3	XLOC_004131	chr12:21286296-21315056
Hbs1l	XLOC_001329	chr10:21295978-21368889
4930455C13Rik	XLOC_001882	chr10:21295978-21368889
Iah1	XLOC_004132	chr12:21316391-21373591
Adam17	XLOC_004559	chr12:21316391-21373591
Ugp2	XLOC_003287	chr11:21321140-21370879
Zscan12	XLOC_004908	chr13:21362819-21372302
Ilf3	XLOC_020813	chr9:21368002-21411720
Zkscan3	XLOC_005325	chr13:21387003-21402755
Ywhaq	XLOC_004560	chr12:21390328-21417436
Qtrt1	XLOC_020814	chr9:21411836-21420279
Zfp187	XLOC_005327	chr13:21442174-21453727
Zfp51	XLOC_008260	chr17:21450351-21465589
Dnm2	XLOC_020815	chr9:21424907-21510186
Tmed1	XLOC_021494	chr9:21424907-21510186
Vps8	XLOC_007551	chr16:21423117-21644680
Mdh1	XLOC_003290	chr11:21556691-21571934
Carm1	XLOC_020817	chr9:21546893-21595970
1810026J23Rik	XLOC_020818	chr9:21546893-21595970
Yipf2	XLOC_021495	chr9:21546893-21595970
Myst4	XLOC_005804	chr14:21499769-21672478
1110059E24Rik	XLOC_010400	chr19:21597312-21652791
Armc10	XLOC_015055	chr5:21645983-21662592
Smarca4	XLOC_020819	chr9:21616168-21704230
Ccnc	XLOC_013669	chr4:21727702-21750546
Pmpcb	XLOC_015056	chr5:21737159-21757152
Spc24	XLOC_021497	chr9:21755441-21760286
Dnajc2	XLOC_015710	chr5:21757276-21785165
Psmc2	XLOC_015057	chr5:21785282-21803784
Tmem2	XLOC_010012	chr19:21778341-21858327
Dock6	XLOC_021499	chr9:21800179-21852635
Vdac2	XLOC_005806	chr14:21831560-21848910
Sfrs18	XLOC_013671	chr4:21846326-21876475
Tmem41a	XLOC_007894	chr16:21934326-21947552
Sgk1	XLOC_001333	chr10:21882183-21999902
Zfp942	XLOC_008805	chr17:21926962-21962464
Ing3	XLOC_016351	chr6:21949614-21976037
Prkcsh	XLOC_020825	chr9:22003034-22014222
Senp2	XLOC_007554	chr16:22009483-22049269
Hist1h4i	XLOC_005350	chr13:22040815-22041352
Alg11	XLOC_019739	chr8:22060720-22071627
Igf2bp2	XLOC_007896	chr16:22059008-22163299
Tbl1xr1	XLOC_012562	chr3:22076651-22216594
Nek3	XLOC_020300	chr8:22128282-22166435
Ckap2	XLOC_020301	chr8:22168151-22185819
Vps36	XLOC_019740	chr8:22192859-22218597
Tra2b	XLOC_007897	chr16:22245740-22265929
Fam3c	XLOC_016966	chr6:22306521-22356081
Zfp944	XLOC_008808	chr17:22337988-22361400
Slc25a15	XLOC_020302	chr8:22375549-22398621
Fbxl4	XLOC_013674	chr4:22357564-22434046
Etv5	XLOC_007898	chr16:22381312-22439570
Mrps31	XLOC_019744	chr8:22411339-22429665
Rp9	XLOC_021516	chr9:22448311-22468356
Slc20a2	XLOC_019745	chr8:22462613-22569616
Orc5	XLOC_015713	chr5:22486488-22550331
Gm15421	XLOC_015714	chr5:22486488-22550331
Vdac3	XLOC_020304	chr8:22577074-22593813
Polb	XLOC_020305	chr8:22628118-22653437
Bbs9	XLOC_020832	chr9:22475714-22888280
Ikbkb	XLOC_020307	chr8:22659204-22706583
Tbpl1	XLOC_001885	chr10:22645010-22731447
Tbccd1	XLOC_007901	chr16:22813214-22857569
Dnajb11	XLOC_007555	chr16:22857844-22879634
Commd1	XLOC_003294	chr11:22899727-22982284
Abi1	XLOC_011616	chr2:22895521-23040240
Cct4	XLOC_002423	chr11:22990592-23003336
Acbd5	XLOC_010645	chr2:23068200-23114512
Eif4a2	XLOC_007560	chr16:23107478-23127730
Rfc4	XLOC_007903	chr16:23107478-23127730
Mastl	XLOC_011617	chr2:23116543-23156024
Yme1l1	XLOC_010646	chr2:23156504-23199260
Agpat6	XLOC_020310	chr8:23172945-23208453
Gins4	XLOC_020311	chr8:23226609-23237668
Smc5	XLOC_010401	chr19:23206440-23273897
Golga7	XLOC_020312	chr8:23241325-23257080
Xpo1	XLOC_002425	chr11:23256040-23297597
Klhl13	XLOC_022617	chrX:23219270-23365053
Zfp322a	XLOC_005368	chr13:23353103-23369202
Usp34	XLOC_002426	chr11:23306894-23497946
Ahsa2	XLOC_003295	chr11:23306894-23497946
Srpk2	XLOC_015717	chr5:23434428-23616571
Zfp213	XLOC_008815	chr17:23556766-23564226
Hist1h4d	XLOC_004954	chr13:23581601-23581913
Zfp13	XLOC_008816	chr17:23575851-23599487
Hcfc1r1	XLOC_008278	chr17:23660522-23677449
Thoc6	XLOC_008818	chr17:23660522-23677449
Pus10	XLOC_002427	chr11:23646478-23732876
Pkmyt1	XLOC_008280	chr17:23726335-23740330
Hist1h1c	XLOC_004957	chr13:23738806-23740367
9530082P21Rik	XLOC_008281	chr17:23749235-23754065
Pus7	XLOC_015720	chr5:23740695-23783661
Srrm2	XLOC_008282	chr17:23803186-23829109
Tceb2	XLOC_008825	chr17:23803186-23829109
Mapre2	XLOC_009331	chr18:23752332-23893861
Smap1	XLOC_000685	chr1:23761925-23922289
Klhl7	XLOC_015063	chr5:23787743-24161231
Zfp35	XLOC_009333	chr18:23989633-24005371
1110058L19Rik	XLOC_000686	chr1:23995938-24005640
Zfp191	XLOC_009614	chr18:24012266-24020771
Fam135a	XLOC_000687	chr1:24010757-24100341
Kctd5	XLOC_008831	chr17:24047719-24073485
Zfp180	XLOC_017735	chr7:24081943-24107215
Pdpk1	XLOC_008832	chr17:24073679-24141594
Lrrc16a	XLOC_005388	chr13:24012483-24280790
Tjp2	XLOC_010405	chr19:24094501-24225026
Atp6v0c,Atp6v0c-ps2	XLOC_008834	chr17:24163864-24169429
Stx7	XLOC_001352	chr10:24149316-24188959
1600002H07Rik	XLOC_008836	chr17:24215055-24220769
Ccnf,Mir5134	XLOC_008837	chr17:24223231-24251409
Galnt1	XLOC_009334	chr18:24205343-24286816
Fxn	XLOC_010406	chr19:24261452-24280586
Abcb8	XLOC_015067	chr5:24394155-24409947
1500002O20Rik	XLOC_017743	chr7:24399627-24422777
Rnps1	XLOC_008291	chr17:24414674-24425897
Cdk5	XLOC_015726	chr5:24418241-24423530
Slc4a2	XLOC_015069	chr5:24425231-24440947
Fastk	XLOC_015727	chr5:24441039-24445235
Polr3a	XLOC_006215	chr14:24448693-24487046
Pgp	XLOC_008293	chr17:24470472-24471596
2700062C07Rik	XLOC_009335	chr18:24470870-24477767
9930021D14Rik	XLOC_008294	chr17:24473549-24479078
Mlst8	XLOC_008842	chr17:24473549-24479078
Agap3	XLOC_015070	chr5:24452176-24502047
Traf7	XLOC_008843	chr17:24488782-24527938
Ndufa5	XLOC_016975	chr6:24518665-24527687
2610019E17Rik	XLOC_008296	chr17:24528250-24528744
Taf1b	XLOC_004133	chr12:24498580-24558571
Mms22l	XLOC_013675	chr4:24496461-24602948
Xrcc1	XLOC_017748	chr7:24547149-24573438
Abcf2	XLOC_015732	chr5:24565340-24577467
Tsc2	XLOC_008845	chr17:24549949-24632629
Slc39a6	XLOC_009618	chr18:24579880-24603817
Ethe1	XLOC_017749	chr7:24583837-24608926
Elp2	XLOC_009336	chr18:24603960-24638830
Nthl1	XLOC_008298	chr17:24632681-24638838
Wasl	XLOC_016976	chr6:24613809-24664995
Klf11	XLOC_004135	chr12:24651370-24662782
Zfp598	XLOC_008299	chr17:24669751-24682016
Gfer	XLOC_008849	chr17:24693190-24696156
Nub1	XLOC_015073	chr5:24685814-24710555
Tbl3	XLOC_008850	chr17:24700652-24707653
Rrm2	XLOC_004136	chr12:24708253-24714146
Snhg9	XLOC_008852	chr17:24719530-24719965
Lmbrd1	XLOC_000047	chr1:24678543-24766301
Ndufb10	XLOC_008854	chr17:24722066-24724388
Gmnn	XLOC_005390	chr13:24751844-24761937
BC005537	XLOC_004970	chr13:24801656-24812899
Rheb	XLOC_015736	chr5:24802822-24842361
Acot13	XLOC_005391	chr13:24817954-24831489
Tdp2	XLOC_004971	chr13:24831658-24842153
Fahd1	XLOC_008855	chr17:24848895-24850302
Ehmt1	XLOC_011623	chr2:24790772-24919590
Hagh	XLOC_008307	chr17:24850489-24864450
Nubp2	XLOC_008856	chr17:24882610-24886350
Spsb3	XLOC_008309	chr17:24886673-24892147
Med23	XLOC_001355	chr10:24869985-24913529
Mrps34	XLOC_008310	chr17:24895119-24896273
Mboat2	XLOC_004137	chr12:24831598-24960299
Ndufaf4	XLOC_013676	chr4:24898082-24905001
Arhgef1	XLOC_017758	chr7:24902985-24926591
Nme3	XLOC_008311	chr17:24896499-24936977
Mapk8ip3	XLOC_008858	chr17:24896499-24936977
Arrdc1	XLOC_011624	chr2:24925351-24935281
5730494M16Rik	XLOC_009619	chr18:24709444-25168877
Cbwd1	XLOC_010411	chr19:24919915-24961616
Hn1l	XLOC_008859	chr17:24942469-24960623
Zmynd19	XLOC_010656	chr2:24949801-24959413
Wdr85	XLOC_010657	chr2:24962421-24975098
Mrpl41	XLOC_011625	chr2:24962421-24975098
Rabac1	XLOC_018780	chr7:24969749-24972728
Prkag2	XLOC_015737	chr5:24862734-25100642
Cramp1l	XLOC_008860	chr17:24961225-25015230
Pnpla7	XLOC_010658	chr2:24976032-25054072
Tm2d2	XLOC_019754	chr8:25017210-25023260
Ift140	XLOC_008312	chr17:25016085-25099497
Id2	XLOC_004564	chr12:25093798-25096092
Telo2	XLOC_008862	chr17:25099568-25115967
Clcn7	XLOC_008314	chr17:25133393-25162099
BC003965	XLOC_008316	chr17:25184560-25187662
Cobra1	XLOC_011628	chr2:25199711-25211489
Tubb4b	XLOC_011630	chr2:25218744-25224702
Gsk3a	XLOC_018785	chr7:25228258-25237851
Galnt11	XLOC_015077	chr5:25222892-25265918
0610007P22Rik	XLOC_008318	chr17:25240169-25256364
Ndor1	XLOC_011634	chr2:25244812-25255414
1810074P20Rik	XLOC_014346	chr4:25248585-25281821
Ube2i	XLOC_008865	chr17:25260510-25275528
Ssna1	XLOC_011635	chr2:25271038-25272418
Anapc2	XLOC_010666	chr2:25272465-25285916
2007-09-01	XLOC_020836	chr9:25252438-25308571
Pafah1b3	XLOC_018787	chr7:25295048-25297955
Kank1	XLOC_010021	chr19:25237201-25434496
Dpp7	XLOC_011638	chr2:25352289-25356332
Npdc1	XLOC_010672	chr2:25403082-25409494
Epb4.1l2	XLOC_001356	chr10:25359797-25523518
C8g	XLOC_011643	chr2:25498655-25500506
Fbxw5	XLOC_010677	chr2:25500777-25505470
Traf2	XLOC_011644	chr2:25517981-25546894
Fgfr1	XLOC_019755	chr8:25518771-25575714
Edf1	XLOC_010678	chr2:25557899-25562082
Phpt1	XLOC_011646	chr2:25573430-25574871
B230208H17Rik	XLOC_011648	chr2:25583017-25608446
Atp5sl	XLOC_017768	chr7:25619492-25625550
Bckdha	XLOC_018794	chr7:25629851-25658761
Whsc1l1	XLOC_019756	chr8:25602305-25719667
Exosc5	XLOC_017770	chr7:25659152-25668032
B9d2	XLOC_017771	chr7:25681157-25686558
Ppif	XLOC_005813	chr14:25694169-25701282
Xrcc2	XLOC_015739	chr5:25689815-25705797
Bmyc	XLOC_010684	chr2:25706878-25707719
Ccdc97	XLOC_018796	chr7:25711116-25719053
Chtf18	XLOC_008870	chr17:25717171-25727415
Ppapdc1b	XLOC_019757	chr8:25720047-25724887
Rpusd1	XLOC_008329	chr17:25727750-25731456
Hnrnpul1	XLOC_018797	chr7:25722038-25754720
Ddhd2	XLOC_020327	chr8:25725323-25754280
Bag4	XLOC_020328	chr8:25764538-25785209
Pot1a	XLOC_016979	chr6:25743734-25809226
Narfl	XLOC_008331	chr17:25773775-25785333
Haghl	XLOC_008872	chr17:25773775-25785333
Fam173a	XLOC_008873	chr17:25786579-25792284
Lsm1	XLOC_019758	chr8:25785590-25803975
Wdr24	XLOC_008334	chr17:25823626-25828730
Jmjd8	XLOC_008335	chr17:25829042-25833361
Stub1	XLOC_008875	chr17:25829042-25833361
Ash2l	XLOC_020329	chr8:25816869-25847670
Rhot2,Wdr90	XLOC_008877	chr17:25838837-25861515
Fam195a	XLOC_008878	chr17:25863697-25868738
0610011F06Rik	XLOC_008336	chr17:25875499-25877163
Rab40c	XLOC_008880	chr17:25882113-25919714
Pigq	XLOC_008882	chr17:25926423-25941962
Camsap1	XLOC_011654	chr2:25926837-25983282
4930444A02Rik	XLOC_020331	chr8:25980603-25994121
Zfp622	XLOC_006640	chr15:25984365-25998482
Fnta	XLOC_020332	chr8:25998721-26015601
Ubac1	XLOC_011655	chr2:25996957-26021760
Decr2	XLOC_008886	chr17:26081210-26090164
Nme4	XLOC_008887	chr17:26091744-26095470
Mrpl28	XLOC_008338	chr17:26123502-26126613
C330006A16Rik	XLOC_011657	chr2:26136806-26140506
Thap1	XLOC_019762	chr8:26158168-26164151
Axin1	XLOC_008339	chr17:26138685-26195811
Itfg3	XLOC_008890	chr17:26212691-26244242
Luc7l	XLOC_008341	chr17:26252909-26285506
Dnlz	XLOC_011661	chr2:26315532-26352110
Snapc4	XLOC_011663	chr2:26362764-26380653
Sdccag3	XLOC_011664	chr2:26382799-26389316
Pmpca	XLOC_010692	chr2:26389347-26409188
Inpp5e	XLOC_011665	chr2:26389347-26409188
Sec16a	XLOC_011666	chr2:26409430-26445216
Slmap	XLOC_006225	chr14:26413174-26533740
Fancl	XLOC_002431	chr11:26387083-26593920
Vrk2	XLOC_003304	chr11:26387083-26593920
Dusp1	XLOC_008891	chr17:26505590-26508472
Snhg7	XLOC_011669	chr2:26637175-26640244
Arf4	XLOC_005823	chr14:26638196-26657258
Pde12	XLOC_006226	chr14:26664116-26669846
Atp6v0e	XLOC_008344	chr17:26676395-26699646
Smarca2	XLOC_010025	chr19:26605159-26823907
Bnip1	XLOC_008346	chr17:26781078-26792521
Surf6	XLOC_011674	chr2:26890771-26902813
Med22	XLOC_011675	chr2:26905266-26910642
Surf2	XLOC_010697	chr2:26913377-26933511
Surf4	XLOC_011677	chr2:26913377-26933511
Cuta	XLOC_008893	chr17:26937971-26939478
Appl1	XLOC_006227	chr14:26918987-26970551
Rexo4	XLOC_011678	chr2:26953562-26964386
Zbtb9	XLOC_008349	chr17:26973178-26976203
Acad8	XLOC_021524	chr9:26974138-26999549
Thyn1	XLOC_020839	chr9:26999676-27030094
Vps26b	XLOC_021525	chr9:26999676-27030094
5930434B04Rik	XLOC_010700	chr2:27009925-27021089
Erlin2	XLOC_019764	chr8:27023798-27039435
Prosc	XLOC_019765	chr8:27042554-27056132
Ncapd3	XLOC_020840	chr9:27030174-27095315
Ect2	XLOC_013116	chr3:27097221-27153878
Brf2	XLOC_020335	chr8:27123831-27128632
Jam3	XLOC_021526	chr9:27097383-27155421
2900010M23Rik	XLOC_008896	chr17:27122664-27133891
Egln2	XLOC_018804	chr7:27158657-27166802
Rab4b	XLOC_018805	chr7:27168432-27178883
Snrpa	XLOC_018808	chr7:27187005-27204320
Lemd2	XLOC_008898	chr17:27189599-27204438
Adck4	XLOC_017787	chr7:27233012-27257949
Eif4ebp1	XLOC_019768	chr8:27260326-27275656
Shkbp1	XLOC_018811	chr7:27342132-27356008
D19Bwg1357e	XLOC_010415	chr19:27388701-27429820
Ccdc50	XLOC_007575	chr16:27388976-27452218
Blvrb	XLOC_017789	chr7:27447977-27465981
Brd3	XLOC_011685	chr2:27445580-27475673
D14Abb1e	XLOC_005828	chr14:27428846-27508460
Ccdc66	XLOC_006228	chr14:27428846-27508460
Sertad3	XLOC_017790	chr7:27473839-27477364
Sertad1	XLOC_017791	chr7:27486952-27490314
Wdr5	XLOC_010703	chr2:27515146-27536538
Pld3	XLOC_018813	chr7:27532017-27553112
Hmga1	XLOC_008352	chr17:27556573-27563672
AI413582	XLOC_008900	chr17:27563768-27565727
2310022A10Rik	XLOC_017794	chr7:27553294-27582098
Nudt3	XLOC_008901	chr17:27579390-27623452
Akt2	XLOC_017795	chr7:27591559-27639453
Fam105b	XLOC_007009	chr15:27605920-27630693
Zfp60	XLOC_017798	chr7:27731408-27751689
Paxip1	XLOC_015746	chr5:27740664-27791339
D17Wsu92e	XLOC_008904	chr17:27751234-27820542
Snrpc	XLOC_008354	chr17:27840086-27851967
Uhrf1bp1	XLOC_008355	chr17:27856506-27900040
Taf11	XLOC_008905	chr17:27901127-27907724
Psmc4	XLOC_018818	chr7:28041701-28050092
Insig1	XLOC_015084	chr5:28071411-28078662
Fbl	XLOC_017804	chr7:28169747-28179269
Timm50	XLOC_018821	chr7:28305825-28312046
Fance	XLOC_008362	chr17:28313529-28326574
Supt5h	XLOC_018822	chr7:28314895-28338719
Plekhg2	XLOC_018823	chr7:28359603-28372662
Rbm33	XLOC_015086	chr5:28317188-28419242
Zfp36	XLOC_018824	chr7:28376783-28379228
Med29	XLOC_018825	chr7:28385246-28392690
Paf1	XLOC_017810	chr7:28392995-28399383
Samd4b	XLOC_018826	chr7:28399521-28436191
Arf5	XLOC_016362	chr6:28423639-28426499
Fkbp5	XLOC_008909	chr17:28399094-28486112
Gtf3c5	XLOC_011689	chr2:28566262-28583279
Pak4	XLOC_018829	chr7:28558818-28598184
Srpk1	XLOC_008911	chr17:28589591-28622454
Rnaseh1	XLOC_004142	chr12:28649601-28659591
Tsc1	XLOC_010711	chr2:28641242-28691167
Adi1	XLOC_004143	chr12:28675206-28682174
Snd1	XLOC_016364	chr6:28480347-28888832
Mapk14	XLOC_008367	chr17:28691341-28748405
Ttc15	XLOC_004574	chr12:28690627-28750453
Mrps12	XLOC_018831	chr7:28739640-28741781
Sars2	XLOC_017818	chr7:28741967-28753879
Nfkbib	XLOC_018832	chr7:28756173-28766524
Mapk13	XLOC_008368	chr17:28769316-28778704
Sirt2	XLOC_017820	chr7:28766751-28788665
Tssc1	XLOC_004144	chr12:28751827-28867491
Hnrnpl	XLOC_017822	chr7:28810889-28822266
Ech1	XLOC_017823	chr7:28825337-28832239
Ddx31	XLOC_010714	chr2:28840405-28905575
Actn4	XLOC_018834	chr7:28881655-28962280
Sox4	XLOC_005410	chr13:28950729-28953682
Kctd20	XLOC_008372	chr17:28953215-28967937
Eif3k	XLOC_018835	chr7:28971372-28981814
Stk38	XLOC_008914	chr17:28970884-29007937
Cdc37l1	XLOC_010033	chr19:28990493-29017569
Srsf3	XLOC_008373	chr17:29032659-29043372
Ttf1	XLOC_010715	chr2:29060262-29087650
Rcl1	XLOC_010036	chr19:29101374-29143843
Rbm28	XLOC_016986	chr6:29123572-29164724
Pnpt1	XLOC_002438	chr11:29130750-29161828
Setx	XLOC_010716	chr2:29124991-29182471
Psmd8	XLOC_018840	chr7:29174186-29180673
Smek2	XLOC_002439	chr11:29172906-29220797
Ccdc104	XLOC_003306	chr11:29221535-29247272
Yif1b	XLOC_017830	chr7:29238322-29248467
Ppil1	XLOC_008917	chr17:29250834-29263971
Spint2	XLOC_018844	chr7:29256329-29281977
BC004004	XLOC_008376	chr17:29268787-29302887
Dpf1	XLOC_017832	chr7:29304004-29317586
Rnf146	XLOC_001909	chr10:29313165-29362442
Mtch1	XLOC_008918	chr17:29332075-29347904
Calu	XLOC_016370	chr6:29348118-29380513
Med27	XLOC_010717	chr2:29346835-29524788
Nom1	XLOC_015089	chr5:29434666-29452169
Atp6v1f	XLOC_016373	chr6:29467782-29470509
Mtif2	XLOC_002441	chr11:29526456-29545255
Tnpo3	XLOC_016991	chr6:29540826-29609607
Cdkal1	XLOC_005411	chr13:29325305-29855588
Opa1	XLOC_007578	chr16:29579333-29654602
Ube3c	XLOC_015090	chr5:29569241-29676077
Rnf8	XLOC_008381	chr17:29614830-29641659
Ermp1	XLOC_010424	chr19:29609882-29648420
Rapgef1	XLOC_010718	chr2:29619719-29740363
Ftsjd2	XLOC_008382	chr17:29660600-29717017
1110021J02Rik	XLOC_008921	chr17:29660600-29717017
Dnajb6	XLOC_015091	chr5:29735333-29786478
Trub2	XLOC_011696	chr2:29776110-29787671
Coq4	XLOC_010720	chr2:29788262-29797743
Slc27a4	XLOC_010721	chr2:29802679-29817522
Urm1	XLOC_010722	chr2:29827388-29844996
Rtn4	XLOC_002443	chr11:29692897-30026033
Cercam	XLOC_010723	chr2:29869493-29882840
Odf2	XLOC_010724	chr2:29889719-29931746
Gle1	XLOC_010725	chr2:29935408-29959432
Selk	XLOC_005832	chr14:29968379-29975074
Actr8	XLOC_005833	chr14:29978336-29993221
Spna2	XLOC_010726	chr2:29965559-30031450
Zfp568	XLOC_017839	chr7:29983954-30028282
Wdr34	XLOC_011698	chr2:30031557-30048879
Uhrf2	XLOC_010045	chr19:30030512-30093724
Zfp82	XLOC_018851	chr7:30056033-30072823
Tyms	XLOC_015752	chr5:30058199-30073625
Set	XLOC_010727	chr2:30061995-30072577
Zfp566	XLOC_018852	chr7:30077336-30090510
Zdhhc12	XLOC_011699	chr2:30078765-30093635
Nrf1	XLOC_016381	chr6:30047987-30153458
Zfp260	XLOC_017840	chr7:30095075-30107614
Hadha	XLOC_015754	chr5:30103583-30154980
Tbc1d13	XLOC_010729	chr2:30133870-30152013
Spnb2	XLOC_003311	chr11:30099394-30219772
Hadhb	XLOC_015095	chr5:30155321-30184583
D2Wsu81e	XLOC_011701	chr2:30171523-30178459
Capns1	XLOC_018854	chr7:30186941-30195048
Ccbl1	XLOC_011702	chr2:30185130-30205699
Cenpw	XLOC_001911	chr10:30196008-30200540
Tbcb	XLOC_018855	chr7:30224130-30232029
Polr2i	XLOC_017844	chr7:30232073-30233387
Lrrc8a	XLOC_010731	chr2:30237768-30263790
Ept1	XLOC_015097	chr5:30232617-30272430
Ube2h	XLOC_016995	chr6:30211289-30304539
Wdr62	XLOC_018856	chr7:30240137-30280421
Dcp1a	XLOC_005835	chr14:30008999-30527056
Dolk	XLOC_011704	chr2:30284228-30286354
Pik3c3	XLOC_009342	chr18:30272895-30348120
Nup188	XLOC_010733	chr2:30286432-30344262
Sh3glb2	XLOC_011705	chr2:30344808-30359231
Fam73b	XLOC_010734	chr2:30364232-30385519
Zc3hc1	XLOC_016996	chr6:30366387-30391010
Btbd9	XLOC_008923	chr17:30215523-30576287
Dolpp1	XLOC_010735	chr2:30392415-30415748
Klhdc10	XLOC_016383	chr6:30401908-30455174
Ppp2r4	XLOC_010736	chr2:30416049-30447807
Tmem209	XLOC_016997	chr6:30481232-30509706
Uqcrfs1	XLOC_005413	chr13:30540311-30545316
BC053749	XLOC_018864	chr7:30539133-30552272
Lin37	XLOC_018865	chr7:30555440-30559646
Mir3076,Tkt	XLOC_005836	chr14:30549148-30574722
Psenen	XLOC_018866	chr7:30561865-30563184
U2af1l4	XLOC_017854	chr7:30563339-30565364
Trmt11	XLOC_001912	chr10:30534224-30600749
Wbp7	XLOC_018867	chr7:30568854-30588726
Tmem18	XLOC_004147	chr12:30584442-30591219
Glo1	XLOC_008925	chr17:30592861-30612659
Mynn	XLOC_012577	chr3:30602086-30618494
Prkcd	XLOC_006232	chr14:30595353-30626208
Hint3	XLOC_001914	chr10:30608206-30618366
Cox6b1	XLOC_018870	chr7:30616973-30626151
Rbm42	XLOC_018872	chr7:30640994-30650228
4930471M23Rik	XLOC_015101	chr5:30647938-30659729
Haus5	XLOC_018873	chr7:30653707-30664994
Cenpa	XLOC_015102	chr5:30666901-30674826
Rft1	XLOC_005837	chr14:30654374-30691313
Tsga14	XLOC_016998	chr6:30653456-30693682
Tmem147	XLOC_018875	chr7:30727700-30729534
Mest	XLOC_016389	chr6:30733505-30748466
Sec62	XLOC_012580	chr3:30792875-30821263
Mettl11a	XLOC_010739	chr2:30807976-30823014
Asb6	XLOC_011709	chr2:30823097-30828300
Psme4	XLOC_002444	chr11:30771774-30880361
Phf3	XLOC_000693	chr1:30802341-30863256
Copg2	XLOC_016999	chr6:30809558-30896760
Tmem214	XLOC_015105	chr5:30869646-30877467
Exoc2	XLOC_005414	chr13:30813917-30974047
Acp1	XLOC_004579	chr12:30884323-30911612
Ost4	XLOC_015759	chr5:30888851-30907788
Preb	XLOC_015761	chr5:30950065-30960361
Tor1b	XLOC_010741	chr2:30953000-30959015
Tor1a	XLOC_011711	chr2:30960560-30967918
Nek4	XLOC_005842	chr14:30951487-30987401
BC005624	XLOC_011712	chr2:30972832-30981941
Glt8d1	XLOC_005843	chr14:30999825-31019089
Spcs1	XLOC_006235	chr14:30999825-31019089
Gnl3	XLOC_006236	chr14:30999825-31019089
Prkci	XLOC_012582	chr3:30995770-31052740
0610007C21Rik	XLOC_015111	chr5:31036035-31054623
Slc5a6	XLOC_015762	chr5:31036035-31054623
Cad	XLOC_015112	chr5:31054810-31078479
Pbrm1	XLOC_005844	chr14:31019137-31121592
Skil	XLOC_012583	chr3:31095060-31122577
2010107H07Rik	XLOC_006239	chr14:31124504-31128930
Mpv17	XLOC_015765	chr5:31140660-31154242
D330023K18Rik	XLOC_011714	chr2:31151048-31152291
Nt5dc2	XLOC_005845	chr14:31134852-31168641
Tti2	XLOC_019776	chr8:31150315-31168724
Mak16	XLOC_020343	chr8:31150315-31168724
Cstf2t	XLOC_010047	chr19:30564486-31765033
Gtf3c2	XLOC_015766	chr5:31156005-31180144
Aplp2	XLOC_021530	chr9:31149556-31211815
Nisch	XLOC_006241	chr14:31170927-31206826
Eif2b4	XLOC_015767	chr5:31187557-31193139
Snx17	XLOC_015115	chr5:31193303-31198900
Zfp513	XLOC_015768	chr5:31198980-31202303
Ppm1g	XLOC_015769	chr5:31202667-31220545
Fut10	XLOC_019777	chr8:31187331-31261483
Nrbp1	XLOC_015116	chr5:31240917-31251562
Dap	XLOC_006646	chr15:31224384-31274338
Bap1	XLOC_005848	chr14:31251488-31259929
Ift172	XLOC_015770	chr5:31253278-31291114
Lamb1	XLOC_004151	chr12:31265293-31329639
Hddc2	XLOC_001365	chr10:31313404-31328086
Dld	XLOC_004580	chr12:31331561-31351437
Capn7	XLOC_005849	chr14:31336723-31371983
Gm3258	XLOC_001918	chr10:31332379-31445921
Nfrkb	XLOC_020850	chr9:31386191-31421334
Mkln1	XLOC_016392	chr6:31398827-31509477
Zfp512	XLOC_015119	chr5:31452435-31481753
Cbll1	XLOC_004581	chr12:31484828-31499616
2006-03-01	XLOC_007014	chr15:31455898-31531037
Ass1	XLOC_010745	chr2:31470269-31520670
Eaf1	XLOC_005850	chr14:31495078-31509858
Gpn1	XLOC_015121	chr5:31494760-31511627
Wdr4	XLOC_008932	chr17:31494321-31512487
Supt7l	XLOC_015772	chr5:31514568-31526762
Ndufv3	XLOC_008391	chr17:31520114-31531325
Slc4a1ap	XLOC_015122	chr5:31526994-31554038
Pknox1	XLOC_008392	chr17:31564772-31607693
Fubp3	XLOC_010746	chr2:31572724-31617519
Cct5	XLOC_007015	chr15:31590883-31601804
Fam173b	XLOC_006648	chr15:31602115-31617535
Bcap29	XLOC_004583	chr12:31595353-31634658
Mrpl33	XLOC_015123	chr5:31613950-31622644
Dus4l	XLOC_004584	chr12:31640054-31654826
U2af1	XLOC_008934	chr17:31647081-31658754
Bod1	XLOC_003317	chr11:31665149-31671862
Exosc2	XLOC_010748	chr2:31670736-31681307
Sap130	XLOC_009343	chr18:31634382-31723061
Abl1	XLOC_010749	chr2:31688555-31804227
Dlg1	XLOC_007583	chr16:31663442-31873356
Ammecr1l	XLOC_009344	chr18:31759823-31784083
Polr2d	XLOC_009345	chr18:31789158-31796701
Cog5	XLOC_004153	chr12:31654868-31950535
Hbp1	XLOC_004586	chr12:31654868-31950535
Sik1	XLOC_008935	chr17:31844249-31855792
Wdr33	XLOC_009346	chr18:31804056-31908987
Bre	XLOC_015124	chr5:31698049-32084739
Ncbp2	XLOC_007586	chr16:31948545-31958472
Senp5	XLOC_007933	chr16:31959669-32003287
Nup214	XLOC_010752	chr2:31974449-32053975
Rrp1b	XLOC_008394	chr17:32036161-32062862
Gmds	XLOC_005418	chr13:31819585-32338544
Dph3	XLOC_006249	chr14:32080561-32085665
Iws1	XLOC_009348	chr18:32067733-32104331
Pigx	XLOC_007935	chr16:32084415-32099727
Oxnad1	XLOC_005853	chr14:32085727-32103203
1500031L02Rik	XLOC_007587	chr16:32099801-32108054
Timm23	XLOC_006250	chr14:32180165-32201891
Prrc2b	XLOC_010754	chr2:32151147-32234537
Snrnp25	XLOC_002450	chr11:32205414-32208995
Brd4	XLOC_008940	chr17:32196273-32284123
Mpg	XLOC_002451	chr11:32226504-32267614
Nprl3	XLOC_003320	chr11:32226504-32267614
Pomt1	XLOC_010755	chr2:32236682-32260105
Parg	XLOC_005856	chr14:32201970-32297549
Wdr53	XLOC_007589	chr16:32247226-32257083
Ercc3	XLOC_009350	chr18:32240330-32270147
Sgms1	XLOC_010434	chr19:32122726-32388454
Swi5	XLOC_011719	chr2:32278815-32288068
Rnf168	XLOC_007591	chr16:32277460-32301439
Golga2	XLOC_010756	chr2:32288252-32307921
Akap8	XLOC_008941	chr17:32303675-32321153
Akap8l	XLOC_008942	chr17:32321423-32350577
Wiz	XLOC_008943	chr17:32354049-32389439
1110008P14Rik	XLOC_011721	chr2:32379100-32381915
Pcyt1a	XLOC_007595	chr16:32430920-32475065
Ppp1cb	XLOC_015127	chr5:32458969-32493712
Ubtd2	XLOC_002458	chr11:32455371-32518709
Minpp1	XLOC_010050	chr19:32485768-32515370
Zfp639	XLOC_012588	chr3:32510549-32520833
Fam102a	XLOC_010761	chr2:32535358-32569750
Mfn1	XLOC_012589	chr3:32529481-32579225
Dpm2	XLOC_010762	chr2:32570857-32573571
Tfrc	XLOC_007597	chr16:32608895-32632794
Casp8ap2	XLOC_013682	chr4:32615472-32653265
Yes1	XLOC_015128	chr5:32611170-32687066
Fpgs	XLOC_011724	chr2:32646594-32694175
Atad1	XLOC_010435	chr19:32672562-32712298
Fbxw11	XLOC_002460	chr11:32642874-32746814
Cdk9	XLOC_011725	chr2:32705781-32712784
Actl6a	XLOC_012590	chr3:32708545-32726971
Mrpl47	XLOC_013129	chr3:32727496-32736755
Ndufb5	XLOC_012591	chr3:32737062-32751559
Pisd	XLOC_015774	chr5:32736313-32785626
Wdr36	XLOC_009353	chr18:32663641-32866420
Tor2a	XLOC_010768	chr2:32757233-32775383
Wrnip1	XLOC_004998	chr13:32802029-32822610
Stxbp1	XLOC_011731	chr2:32787606-32847237
C330019G07Rik	XLOC_015775	chr5:32789206-32854230
Nampt	XLOC_004155	chr12:32820334-32853369
Fyttd1	XLOC_007600	chr16:32877783-32908963
Chchd3	XLOC_017007	chr6:32792226-33060152
Depdc5	XLOC_015129	chr5:32863720-32994233
Sypl	XLOC_004157	chr12:32953944-32979502
Zfp472	XLOC_008402	chr17:32965830-32979211
Iqcg	XLOC_007944	chr16:32914099-33056186
Ywhah	XLOC_015130	chr5:33018815-33027966
Ube2j1	XLOC_013686	chr4:33031424-33052364
Npm1	XLOC_003324	chr11:33152497-33163206
Stard4	XLOC_009632	chr18:33201420-33213816
Pnrc1	XLOC_014355	chr4:33245422-33248787
Ctbp1	XLOC_015777	chr5:33247722-33275004
Snx4	XLOC_007606	chr16:33251455-33299562
Maea	XLOC_015132	chr5:33335571-33373294
Rngtt	XLOC_013690	chr4:33310310-33502610
Mapk8	XLOC_006256	chr14:33377898-33447158
Twistnb	XLOC_004161	chr12:33429623-33439380
D0H4S114	XLOC_009633	chr18:33437018-33464029
Exoc4	XLOC_016395	chr6:33249149-33972930
Fam53a	XLOC_015778	chr5:33600352-33629635
Ppp2cb	XLOC_019783	chr8:33599620-33641976
Ubxn8	XLOC_020347	chr8:33599620-33641976
Zfp414	XLOC_008412	chr17:33629091-33631714
Slbp	XLOC_015779	chr5:33640061-33652306
Tmem129	XLOC_015780	chr5:33653215-33657832
Tacc3	XLOC_015134	chr5:33658146-33672197
Hnrnpm	XLOC_008960	chr17:33646232-33685458
Gsr	XLOC_019784	chr8:33653237-33698162
2002-03-01	XLOC_008961	chr17:33685691-33718677
Rab23	XLOC_000053	chr1:33719895-33742564
Rab11b	XLOC_008962	chr17:33742483-33760486
Gtf2e2	XLOC_019785	chr8:33731913-33777173
Letm1	XLOC_015781	chr5:33741351-33782704
Angptl4	XLOC_008963	chr17:33774899-33781575
Zfp451	XLOC_000700	chr1:33761752-33814427
2410004N09Rik	XLOC_009356	chr18:33794891-33795989
Kank3	XLOC_008414	chr17:33810522-33822914
Ttc14	XLOC_012594	chr3:33800194-33844310
Ndufa7	XLOC_008415	chr17:33824613-33838313
Cd320	XLOC_008416	chr17:33843090-33849774
Rbpms	XLOC_020349	chr8:33782643-33929841
Whsc1	XLOC_015136	chr5:33843111-33897966
Daxx	XLOC_008418	chr17:33909444-33915590
Whsc2	XLOC_015782	chr5:33898179-33936258
Tapbp	XLOC_008420	chr17:33919477-33929290
Rgl2	XLOC_008421	chr17:33929893-33937687
H2-Ke2	XLOC_008967	chr17:33938908-33940343
Wdr46	XLOC_008422	chr17:33940722-33949695
Serpinb6a	XLOC_005425	chr13:33917917-34002794
Umps	XLOC_007946	chr16:33955011-33967003
Vps52	XLOC_008423	chr17:33955881-33966488
Rwdd1	XLOC_001926	chr10:33996554-34019616
H2-Ke6	XLOC_008974	chr17:34026032-34028055
Slc39a7	XLOC_008975	chr17:34028265-34031690
Rxrb	XLOC_008425	chr17:34031811-34038403
Fxr1	XLOC_012595	chr3:34020078-34081326
Dnajc19	XLOC_013132	chr3:34020078-34081326
Haus3,Poln	XLOC_015783	chr5:34007199-34169448
Dctn6	XLOC_020350	chr8:34090422-34108511
Mtdh	XLOC_006653	chr15:34082718-34142385
Brd2	XLOC_008977	chr17:34112018-34122607
Leprotl1	XLOC_020351	chr8:34135571-34146739
Uba2	XLOC_018902	chr7:34140696-34168529
Tmem66	XLOC_019787	chr8:34154562-34170847
Slc35b4	XLOC_017008	chr6:34155878-34177054
Psmg4	XLOC_005012	chr13:34162976-34178172
Pdcd2l	XLOC_018903	chr7:34184496-34196647
Gpi1	XLOC_018904	chr7:34201326-34230305
Laptm4b	XLOC_006654	chr15:34238025-34284295
4931406P16Rik	XLOC_018905	chr7:34236713-34285609
Fam35a	XLOC_006261	chr14:34237034-34310503
Tspyl1	XLOC_001370	chr10:34282189-34284885
Akr1b3	XLOC_017009	chr6:34303929-34317489
Glud1,Gm3219	XLOC_005873	chr14:34310726-34345658
Srp19	XLOC_009358	chr18:34331144-34336599
Rnf4	XLOC_015140	chr5:34336389-34353430
Lsm14a	XLOC_018906	chr7:34344719-34389540
Akr1b10	XLOC_016398	chr6:34384246-34396949
Fam193a	XLOC_015141	chr5:34369932-34486458
Ccdc115	XLOC_000704	chr1:34436669-34439672
Imp4	XLOC_000055	chr1:34439828-34445747
Bmpr1a	XLOC_006264	chr14:34411067-34502546
Fam13b	XLOC_009637	chr18:34409422-34506823
Hrsp12	XLOC_007023	chr15:34484021-34495246
Bpgm	XLOC_016400	chr6:34476355-34505610
Lipa	XLOC_010441	chr19:34492315-34527474
Pop1	XLOC_006657	chr15:34495310-34530653
Mapkap1	XLOC_010777	chr2:34432024-34624950
Akirin2	XLOC_013692	chr4:34550614-34614942
Orc3	XLOC_014357	chr4:34550614-34614942
Pbx2	XLOC_008443	chr17:34592470-34597341
Rnf5	XLOC_008984	chr17:34601098-34603561
Add1	XLOC_015143	chr5:34573713-34632305
Agpat1	XLOC_008445	chr17:34605860-34615971
Kif20a	XLOC_009361	chr18:34598614-34651736
Brd8	XLOC_009640	chr18:34598614-34651736
Cdc23	XLOC_009641	chr18:34598614-34651736
Mfsd10	XLOC_015787	chr5:34633646-34637114
Rars2	XLOC_013693	chr4:34614957-34660167
Fkbpl	XLOC_008447	chr17:34644882-34646327
Nop14	XLOC_015788	chr5:34638535-34660148
Atf6b	XLOC_008448	chr17:34647179-34655072
Slc35a1	XLOC_014358	chr4:34663256-34687438
Ccdc14	XLOC_007613	chr16:34690615-34725194
Wapal	XLOC_005875	chr14:34673927-34746217
Gapvd1	XLOC_011741	chr2:34676982-34755232
Fam53c	XLOC_009362	chr18:34758905-34773760
1810030N24Rik	XLOC_014361	chr4:34768671-34778337
Hspa5	XLOC_010778	chr2:34772089-34776529
Rabepk	XLOC_011742	chr2:34778665-34799912
Kdm3b	XLOC_009363	chr18:34777007-34839370
Fbxw2	XLOC_011743	chr2:34804363-34826235
Ccdc99	XLOC_003331	chr11:34809184-34833641
Fam168b	XLOC_000707	chr1:34813217-34843050
Stk19	XLOC_008990	chr17:34823992-34836903
Dom3z	XLOC_008450	chr17:34837018-34839186
Zfp292	XLOC_014362	chr4:34803109-34882948
Skiv2l	XLOC_008991	chr17:34839225-34850204
Rdbp	XLOC_008451	chr17:34850390-34856372
Psmd5	XLOC_011744	chr2:34852088-34870962
Plekhb2	XLOC_000061	chr1:34849958-34879585
Prpf4b	XLOC_005014	chr13:34875493-34902878
Ehmt2	XLOC_008453	chr17:34898498-34914048
Etf1	XLOC_009644	chr18:34902784-34932003
Hspa9	XLOC_009645	chr18:34937414-34954351
Kif20b	XLOC_010063	chr19:34922357-34975731
1110038B12Rik	XLOC_008994	chr17:34950235-34952471
Pepd	XLOC_017870	chr7:34912406-35044708
Lsm2	XLOC_008457	chr17:34981853-34985893
Eci2	XLOC_005433	chr13:34977747-34994144
Rgs12	XLOC_015147	chr5:34949447-35033593
Vars	XLOC_008458	chr17:35000906-35016329
Cebpg	XLOC_018909	chr7:35046421-35056566
Clic1	XLOC_008460	chr17:35050242-35058719
Ptplb	XLOC_007615	chr16:35022420-35109175
Cnot4	XLOC_017013	chr6:35022064-35133737
Abhd16a	XLOC_008465	chr17:35089290-35102987
Lrpap1	XLOC_015789	chr5:35091505-35105697
Dcps	XLOC_021536	chr9:35046578-35175987
Csnk2b	XLOC_009004	chr17:35116194-35121447
Gpank1	XLOC_008467	chr17:35121495-35124815
Bag6	XLOC_008469	chr17:35135177-35147322
Cep110	XLOC_010780	chr2:35109491-35178822
Ctnna1	XLOC_009366	chr18:35118911-35254775
Rab14	XLOC_011749	chr2:35180204-35201120
Foxred1	XLOC_021538	chr9:35204220-35210925
3110043O21Rik	XLOC_014365	chr4:35191281-35225880
Nup205	XLOC_016405	chr6:35177615-35247598
Srpr	XLOC_020857	chr9:35211202-35267780
Fam118b	XLOC_021539	chr9:35211202-35267780
Ddx39b	XLOC_008472	chr17:35241745-35253707
1810058I24Rik	XLOC_016406	chr6:35252698-35262059
Rpusd4	XLOC_020858	chr9:35267880-35275957
Gpatch1	XLOC_018911	chr7:35276543-35318440
Sil1	XLOC_009647	chr18:35266395-35498925
Ccdc123	XLOC_017874	chr7:35397092-35438684
Pdia5	XLOC_007951	chr16:35397311-35490873
Eri1	XLOC_020354	chr8:35465264-35495533
Tcf19	XLOC_009012	chr17:35512734-35516824
Cchcr1	XLOC_008482	chr17:35517115-35531015
Mtpn	XLOC_017016	chr6:35508823-35539888
Snhg4	XLOC_009367	chr18:35553409-35558316
Pus3	XLOC_020861	chr9:35559465-35570069
Matr3	XLOC_009370	chr18:35562157-35592045
Ankrd27	XLOC_017876	chr7:35586246-35639237
Paip2	XLOC_009371	chr18:35598666-35627227
Pdcd5	XLOC_018916	chr7:35641984-35647482
Vars2	XLOC_009015	chr17:35655634-35667592
Gtf2h4	XLOC_009016	chr17:35667738-35673682
Ube2d2	XLOC_009373	chr18:35771558-35807172
Atp11b	XLOC_012598	chr3:35754137-35856276
Zfp507	XLOC_018918	chr7:35772345-35838074
Rars	XLOC_003333	chr11:35808380-35834528
Flot1	XLOC_008489	chr17:35823356-35832787
Tubb5	XLOC_009018	chr17:35833919-35838301
Mdc1	XLOC_008490	chr17:35841497-35859670
Dhx16	XLOC_008493	chr17:35879777-35892668
2310061I04Rik	XLOC_009019	chr17:35892676-35897378
Rpp40	XLOC_005434	chr13:35895103-35906347
Atat1	XLOC_009020	chr17:35897597-35910068
Dcun1d1	XLOC_013135	chr3:35892104-35932966
Mrps18b	XLOC_009021	chr17:35910384-35916369
Ppp1r10	XLOC_008494	chr17:35916910-35932283
Cox6c	XLOC_007029	chr15:35931975-35938246
Abcf1	XLOC_009022	chr17:35956818-35969750
Prr3	XLOC_009024	chr17:35972538-35979825
Gnl1	XLOC_008497	chr17:35979954-35989462
Mccc1	XLOC_013136	chr3:35959305-36053547
Kpna1	XLOC_007620	chr16:35983362-36036162
Tspan13	XLOC_004595	chr12:36014554-36042478
Ndufa8	XLOC_011756	chr2:36036333-36049292
Lyrm4	XLOC_005435	chr13:35978796-36117357
Fam162a	XLOC_007956	chr16:36043843-36071515
Acad9	XLOC_012600	chr3:36065999-36092857
Ccdc58	XLOC_007622	chr16:36071659-36092118
Bzw2	XLOC_004596	chr12:36091834-36156825
Mrrf	XLOC_010785	chr2:36116078-36190283
Rbm18	XLOC_011758	chr2:36116078-36190283
Polr2k	XLOC_006662	chr15:36174016-36177012
Uggt1	XLOC_000708	chr1:36140027-36244302
Rpp21	XLOC_009034	chr17:36255672-36257846
Rnf19a	XLOC_007032	chr15:36239933-36283147
Fars2	XLOC_005019	chr13:36117410-36537593
4632411B12Rik	XLOC_000710	chr1:36335729-36369181
Pfdn1	XLOC_009655	chr18:36403678-36454495
Lman2l	XLOC_000711	chr1:36423185-36445239
Grpel1	XLOC_015158	chr5:36465184-36484285
Ankrd46	XLOC_007033	chr15:36477667-36496791
Cnnm4	XLOC_000064	chr1:36471596-36508776
Cnnm3	XLOC_000065	chr1:36511875-36528237
Tbc1d14	XLOC_015797	chr5:36490603-36586226
Exosc9	XLOC_012603	chr3:36552605-36571996
Ccna2	XLOC_013142	chr3:36552605-36571996
Bbs7	XLOC_013143	chr3:36573142-36613389
Pgrmc1	XLOC_022142	chrX:36598224-36606079
Pabpc1	XLOC_007035	chr15:36595657-36608973
Ankhd1	XLOC_009380	chr18:36560602-36658908
Eif4ebp3	XLOC_009381	chr18:36664059-36666324
Sra1	XLOC_009657	chr18:36667186-36670311
Slc35a4	XLOC_009382	chr18:36671158-36683862
Cox5b	XLOC_000066	chr1:36691486-36693388
Actr1b	XLOC_000716	chr1:36699201-36709925
Chek1	XLOC_021555	chr9:36708481-36726658
Tmco6	XLOC_009383	chr18:36735069-36744548
Ndufa2	XLOC_009661	chr18:36735069-36744548
Stt3a	XLOC_021556	chr9:36732412-36767578
Ik	XLOC_009384	chr18:36744655-36757639
Wdr55	XLOC_009385	chr18:36760238-36766214
Dnd1	XLOC_009662	chr18:36760238-36766214
Hars	XLOC_009663	chr18:36766527-36783205
Ywhaz	XLOC_007036	chr15:36770261-36796929
Hars2	XLOC_009386	chr18:36783279-36792560
Ei24	XLOC_021557	chr9:36779152-36797393
Mrfap1	XLOC_015800	chr5:36794866-36796754
Zmat2	XLOC_009387	chr18:36793922-36799660
Slc25a5	XLOC_022144	chrX:36795651-36798806
Iqcb1	XLOC_007629	chr16:36792883-36874826
Trim26	XLOC_008505	chr17:36837140-36859380
Tnks2	XLOC_010067	chr19:36834231-36893477
Ube2a	XLOC_022145	chrX:36874365-36884220
Golgb1	XLOC_007630	chr16:36880518-36933085
Ppp1r11	XLOC_009044	chr17:36948354-36951792
Znrd1	XLOC_009045	chr17:36954357-36958428
Znrd1as	XLOC_008510	chr17:36958591-36965623
Btaf1	XLOC_010068	chr19:36926078-37014057
Wfs1	XLOC_015803	chr5:36966103-36988982
Hdac2	XLOC_001375	chr10:36974543-37001888
Zfp706	XLOC_007037	chr15:36997026-37007402
Upf3b	XLOC_022647	chrX:37091833-37110322
Ghitm	XLOC_006274	chr14:37120444-37135322
Nkap	XLOC_022148	chrX:37126762-37168842
Ndufa1	XLOC_022649	chrX:37187588-37191238
2005-03-01	XLOC_010070	chr19:37207544-37224457
Ide	XLOC_010454	chr19:37268740-37330613
Pcdha1,Pcdha10,Pcdha11,Pcdha12,Pcdha2,Pcdha3,Pcdha4,Pcdha4-g,Pcdha5,Pcdha6,Pcdha7,Pcdha8,Pcdha9,Pcdhac1,Pcdhac2,Pcdhga1,Pcdhga10,Pcdhga11,Pcdhga12,Pcdhga2,Pcdhga3,Pcdhga4,Pcdhga5,Pcdhga6,Pcdhga7,Pcdhga8,Pcdhga9,Pcdhgb1,Pcdhgb2,Pcdhgb4,Pcdhgb5,Pcdhgb6,Pcdhgb7,Pcdhgb8,Pcdhgc3,Pcdhgc4,Pcdhgc5	XLOC_009389	chr18:36930284-37841872
Taf7	XLOC_009665	chr18:36930284-37841872
Creb3l2	XLOC_017020	chr6:37331020-37442148
Kif11	XLOC_010071	chr19:37376402-37421859
Nudt6	XLOC_013148	chr3:37404983-37419590
6330578E17Rik	XLOC_000718	chr1:37417084-37430103
Unc50	XLOC_000071	chr1:37430171-37439124
Spata5	XLOC_012608	chr3:37420279-37579095
Rabgap1	XLOC_010808	chr2:37443284-37566437
BC024479	XLOC_020871	chr9:37489320-37524150
Gtf2e1	XLOC_007969	chr16:37509795-37539769
Rabl3	XLOC_007633	chr16:37539893-37572385
Spa17	XLOC_021563	chr9:37603293-37613720
Strbp	XLOC_011772	chr2:37569867-37647285
Ndufb4	XLOC_007970	chr16:37647601-37654368
Tbrg1	XLOC_021564	chr9:37649181-37657312
Gm5148	XLOC_013149	chr3:37714189-37724360
Fstl1	XLOC_007635	chr16:37777054-37836516
Lrrc58	XLOC_007636	chr16:37868399-37888857
Mitd1	XLOC_000723	chr1:37878889-37890411
Rreb1	XLOC_005021	chr13:37826037-37952005
Mrpl30	XLOC_000073	chr1:37890552-37898333
Trim24	XLOC_016411	chr6:37870810-37966289
Hdac3	XLOC_009667	chr18:37936970-37954988
Ssr1	XLOC_005438	chr13:37971400-37994190
C80913	XLOC_018920	chr7:37959991-38019552
Txndc9	XLOC_000726	chr1:37983866-37997208
Ubr5	XLOC_007041	chr15:37967327-38078853
Riok1	XLOC_005022	chr13:38036988-38061433
Eif5b	XLOC_000074	chr1:37998009-38129662
Rev1	XLOC_000727	chr1:37998009-38129662
Cep55	XLOC_010076	chr19:38055024-38074425
Ccne1	XLOC_018921	chr7:38097983-38107490
Gsk3b	XLOC_007639	chr16:38085063-38246079
5730455O13Rik	XLOC_010457	chr19:38188478-38224132
Snrnp48	XLOC_005024	chr13:38204938-38227663
Lyar	XLOC_015167	chr5:38220481-38234306
0610009O20Rik	XLOC_009413	chr18:38238404-38262629
Tmem128	XLOC_015168	chr5:38260374-38269618
Pop4	XLOC_018923	chr7:38262819-38271348
Klf10	XLOC_007042	chr15:38294412-38300707
Rnf14	XLOC_009414	chr18:38296634-38317849
Gnpda1	XLOC_009673	chr18:38327536-38338993
Cox17	XLOC_007640	chr16:38346998-38352763
Lamp2	XLOC_022665	chrX:38405063-38456455
Ndfip1	XLOC_009415	chr18:38418974-38464406
Adprh	XLOC_007975	chr16:38445398-38452689
Azin1	XLOC_007043	chr15:38487429-38519266
4930455C21Rik	XLOC_007976	chr16:38497842-38522663
Txndc5	XLOC_005440	chr13:38500274-38528460
1110001J03Rik	XLOC_016415	chr6:38534860-38539449
Poglut1	XLOC_007977	chr16:38525179-38550184
Wdr1	XLOC_015810	chr5:38526812-38561595
Cul4b	XLOC_022666	chrX:38531620-38576196
Tmem39a	XLOC_007643	chr16:38558697-38592162
Luc7l2	XLOC_016416	chr6:38551443-38609470
Mcts1	XLOC_022175	chrX:38600657-38613522
Psmb7	XLOC_011774	chr2:38588045-38643906
Muted	XLOC_005441	chr13:38602705-38635109
C1galt1c1	XLOC_022667	chrX:38630782-38635143
Eef1e1	XLOC_005442	chr13:38645690-38659028
Atp6v1c1	XLOC_006667	chr15:38661903-38692444
Noc3l	XLOC_010458	chr19:38788127-38819237
Hells	XLOC_010083	chr19:38930989-38968277
Pdcl3	XLOC_000076	chr1:38987813-38997236
Arpc5l	XLOC_010817	chr2:39008138-39015872
Tusc3	XLOC_019794	chr8:39005866-39130817
1700025K23Rik	XLOC_001934	chr10:39118807-39133895
Dcaf13	XLOC_006671	chr15:39112873-39146855
Tube1	XLOC_001377	chr10:39134022-39163794
Ppp6c	XLOC_011781	chr2:39196797-39226338
Slc37a3	XLOC_017030	chr6:39334770-39377707
Mkrn1	XLOC_017031	chr6:39397820-39420369
Rnf149	XLOC_000733	chr1:39551295-39577347
Ndufb2	XLOC_016422	chr6:39592582-39599471
Braf	XLOC_017033	chr6:39603236-39725463
Mrps33	XLOC_017034	chr6:39801806-39810936
Map4k4	XLOC_000080	chr1:39900912-40026310
Arl4a	XLOC_004599	chr12:40033290-40037987
Yipf5	XLOC_009677	chr18:40204864-40219399
Ifrd1	XLOC_004602	chr12:40203128-40223189
Rpf2	XLOC_001942	chr10:40223245-40247039
Gtf3c6	XLOC_001943	chr10:40249202-40257665
2010003O02Rik	XLOC_013698	chr4:40259605-40270221
Topors	XLOC_014370	chr4:40259605-40270221
Ndufb6	XLOC_014371	chr4:40270662-40279368
Amd1	XLOC_001944	chr10:40287457-40302188
Zfp277	XLOC_004604	chr12:40315045-40445790
Sorbs1	XLOC_010467	chr19:40292039-40513812
Ssbp1	XLOC_016426	chr6:40471414-40481823
Cnot7	XLOC_020365	chr8:40493035-40511304
Vps37a	XLOC_019798	chr8:40511782-40634792
Mat2b	XLOC_003337	chr11:40679313-40695203
Aptx	XLOC_014373	chr4:40682077-40703187
Hmmr	XLOC_003338	chr11:40701387-40733437
Nudcd2	XLOC_002468	chr11:40733641-40740046
Dnaja1,Mir207	XLOC_013701	chr4:40722467-40757885
Smu1	XLOC_014374	chr4:40722467-40757885
Ccng1	XLOC_003339	chr11:40748551-40755286
Hspa8	XLOC_020948	chr9:40801272-40805199
Plk4	XLOC_012615	chr3:40799950-40816883
B4galt1	XLOC_014375	chr4:40804601-40853998
Cdc40	XLOC_001945	chr10:40831621-40883143
Zfp518a	XLOC_010095	chr19:40894704-40917947
Wasf1	XLOC_001385	chr10:40883533-40938569
Cenpq	XLOC_009081	chr17:40923054-40934551
Tspan14	XLOC_006277	chr14:40906443-40966807
Bag1	XLOC_014377	chr4:40936397-40948294
Mut	XLOC_008552	chr17:40934684-40961989
Chmp5	XLOC_013703	chr4:40948552-40965302
Nfx1	XLOC_013704	chr4:40970942-41025992
5730469M10Rik	XLOC_006278	chr14:40993739-41013775
Pak1ip1	XLOC_005027	chr13:41001009-41013033
Tmem14c	XLOC_005028	chr13:41016249-41022582
Nol6	XLOC_014380	chr4:41114426-41124339
Ube2r2	XLOC_013706	chr4:41136020-41193370
Ubap2	XLOC_014381	chr4:41194314-41275135
Tm9sf3	XLOC_010473	chr19:41210841-41264004
Pcm1	XLOC_019806	chr8:41239758-41334087
Dcaf12	XLOC_014382	chr4:41291299-41314901
Asah1	XLOC_020369	chr8:41340642-41374697
Ubap1	XLOC_013707	chr4:41348995-41389766
Frg1	XLOC_020370	chr8:41397453-41417118
Zbtb24	XLOC_001386	chr10:41450395-41465574
Nudt2	XLOC_013708	chr4:41465147-41480926
Smpd2	XLOC_001948	chr10:41487171-41490340
Cd164	XLOC_001389	chr10:41519499-41531042
Phf17	XLOC_012619	chr3:41555733-41616864
Sclt1	XLOC_013158	chr3:41626704-41742514
2810432D09Rik	XLOC_014389	chr4:41712032-41713517
Dctn3	XLOC_014390	chr4:41714797-41723163
Galt	XLOC_013711	chr4:41755252-41759125
Cep57l1	XLOC_001950	chr10:41718839-41809868
Ccl27a	XLOC_014393	chr4:41760442-41774176
Arhgap19	XLOC_010476	chr19:41766587-41802084
Bod1l	XLOC_015817	chr5:41787539-41844315
Thoc2	XLOC_022669	chrX:41794993-41911901
Sesn1	XLOC_001391	chr10:41810573-41908436
Rrp12	XLOC_010478	chr19:41862850-41896153
Pgam1	XLOC_010100	chr19:41911870-41918665
Exosc1	XLOC_010479	chr19:41922979-41933314
Zdhhc16	XLOC_010101	chr19:41933471-41981136
Mms19	XLOC_010480	chr19:41933471-41981136
Morn4	XLOC_010481	chr19:42074938-42086370
Pi4k2a	XLOC_010106	chr19:42090434-42122218
Avpi1	XLOC_010482	chr19:42123274-42128993
Zfyve27	XLOC_010108	chr19:42170566-42194592
Stag2	XLOC_022180	chrX:42149411-42277175
Lars	XLOC_009681	chr18:42202348-42262071
Gstk1	XLOC_016447	chr6:42245934-42250441
Sc5d	XLOC_021606	chr9:42254176-42264300
Casp2	XLOC_016449	chr6:42265038-42282496
Rbm27	XLOC_009422	chr18:42275352-42341540
Zyx	XLOC_016451	chr6:42349827-42358395
Snx3	XLOC_001392	chr10:42502053-42535369
Tcerg1	XLOC_009424	chr18:42511486-42575785
D19Ertd386e	XLOC_010110	chr19:42518804-42592256
Ostm1	XLOC_001393	chr10:42678915-42702462
Cd2ap	XLOC_009085	chr17:42792950-42876424
Mrps9	XLOC_000092	chr1:42851232-42905683
BC002163	XLOC_007647	chr16:42955579-42956079
Vcp	XLOC_014401	chr4:42979963-43000507
Fancg	XLOC_014402	chr4:43002336-43010301
Pigo	XLOC_014403	chr4:43017637-43025756
Stoml2	XLOC_014404	chr4:43027689-43031384
Tgfbrap1	XLOC_000742	chr1:43047268-43098622
Tbc1d7	XLOC_005451	chr13:43151741-43171501
Eif3e	XLOC_007052	chr15:43250039-43282736
Pdss2	XLOC_001397	chr10:43221485-43464882
Pttg1	XLOC_003344	chr11:43420247-43426248
Nol7	XLOC_005037	chr13:43398375-43480973
Slu7	XLOC_002471	chr11:43433730-43447981
Etfb	XLOC_017899	chr7:43444142-43457782
Ccdc107	XLOC_013732	chr4:43493364-43495921
E130306D19Rik	XLOC_014410	chr4:43496143-43499660
Ttc35	XLOC_006679	chr15:43477228-43527777
Nck2	XLOC_000095	chr1:43445750-43570518
1700021F05Rik	XLOC_001956	chr10:43525120-43540994
Tln1	XLOC_014412	chr4:43531512-43562583
Creb3	XLOC_013734	chr4:43562633-43587487
Gba2	XLOC_014413	chr4:43562633-43587487
Cd24a	XLOC_001399	chr10:43579168-43584265
Hint2	XLOC_014416	chr4:43654226-43656445
Slc25a28	XLOC_010491	chr19:43663800-43674881
Pwwp2a	XLOC_002474	chr11:43681997-43722633
Cox15	XLOC_010492	chr19:43689688-43753000
Ttc1	XLOC_003346	chr11:43730005-43747973
Cutc	XLOC_010115	chr19:43753022-43768638
Fbxl5	XLOC_015819	chr5:43744617-43782149
Uxs1	XLOC_000744	chr1:43750230-43827708
Qtrtd1	XLOC_007987	chr16:43861412-43889676
Qrsl1	XLOC_001957	chr10:43874189-43901736
Rtn4ip1	XLOC_001402	chr10:43901806-43947862
2610015P09Rik	XLOC_007651	chr16:43889901-43964314
Tpp2	XLOC_000097	chr1:43934006-44002971
Clta	XLOC_013745	chr4:44012642-44032846
Erlin1	XLOC_010496	chr19:44034942-44069785
Chuk	XLOC_010497	chr19:44073333-44107477
1700029F09Rik	XLOC_000746	chr1:44086616-44102388
Atp6v1a	XLOC_007990	chr16:44085403-44139019
Kdelc1	XLOC_000747	chr1:44106545-44118773
Cwf19l1	XLOC_010498	chr19:44108636-44135876
Bivm	XLOC_000098	chr1:44119967-44144771
Bloc1s2	XLOC_010499	chr19:44139246-44146446
Rnf38	XLOC_014425	chr4:44126211-44168283
Naa50	XLOC_007652	chr16:44139808-44163364
Ercc5	XLOC_000099	chr1:44147743-44181260
2410002F23Rik	XLOC_017932	chr7:44246721-44252319
Hinfp	XLOC_021619	chr9:44295672-44305671
Atg5	XLOC_001404	chr10:44268357-44364291
Dpagt1	XLOC_020964	chr9:44326844-44333600
Melk	XLOC_013747	chr4:44300916-44364675
H2afx	XLOC_020965	chr9:44334714-44336073
Hmbs	XLOC_021621	chr9:44336347-44344228
Vps11	XLOC_021622	chr9:44348104-44361670
Hyou1	XLOC_020966	chr9:44379489-44392369
Trappc4	XLOC_021623	chr9:44403758-44407548
Eny2	XLOC_006681	chr15:44375226-44437685
Nudcd1	XLOC_007055	chr15:44375226-44437685
Ccdc84	XLOC_021624	chr9:44407713-44418007
Ublcp1	XLOC_003348	chr11:44454570-44470548
Josd2	XLOC_017939	chr7:44467979-44471658
2310044H10Rik	XLOC_018950	chr7:44489937-44496513
Pold1	XLOC_018953	chr7:44532743-44548815
Rnf145	XLOC_002476	chr11:44518963-44565520
Nr1h2	XLOC_018954	chr7:44549632-44553923
Ndufb8	XLOC_010503	chr19:44550253-44555415
Hif1an	XLOC_010122	chr19:44562853-44576274
Ddx6	XLOC_020970	chr9:44604891-44640731
Ebag9	XLOC_006683	chr15:44619640-44641026
Gtdc1	XLOC_011784	chr2:44564421-44861622
Arcn1	XLOC_021629	chr9:44742143-44767808
Vrk3	XLOC_017944	chr7:44748628-44777514
Ift46	XLOC_020972	chr9:44773008-44792714
Jarid2	XLOC_005043	chr13:44730773-44921643
Il4i1,Nup62,Nup62-il4i1	XLOC_017945	chr7:44812255-44849079
Tbc1d17	XLOC_018958	chr7:44812255-44849079
Zcchc7	XLOC_013748	chr4:44756558-44932214
Pnkp	XLOC_017948	chr7:44857180-44862929
Supt3h	XLOC_008562	chr17:44604000-45119284
Ptov1	XLOC_018959	chr7:44863067-44869788
Ap2a1	XLOC_018961	chr7:44896078-44929490
Atp5l	XLOC_021633	chr9:44913247-44920742
Fam178a	XLOC_010124	chr19:44931118-44984550
Prmt1	XLOC_018963	chr7:44976754-44986420
Grhpr	XLOC_013749	chr4:44981410-44990696
Bcl2l12	XLOC_018964	chr7:44986899-44997579
Irf3	XLOC_017952	chr7:44997647-45002848
Fat1	XLOC_019809	chr8:44950207-45052257
Zbtb5	XLOC_014428	chr4:44991242-45012412
Mrpl43	XLOC_010506	chr19:45005013-45006442
Peo1	XLOC_010126	chr19:45006557-45012762
Polr1e	XLOC_013750	chr4:45018624-45033692
Prrg2	XLOC_018967	chr7:45053606-45061652
Nosip	XLOC_017954	chr7:45062428-45078503
Rcn3	XLOC_018968	chr7:45082913-45092213
Tomm5	XLOC_014430	chr4:45105209-45108113
Prep	XLOC_001406	chr10:45067213-45158995
Pih1d1	XLOC_017956	chr7:45141839-45160064
Aldh16a1	XLOC_018977	chr7:45141839-45160064
Psmc6	XLOC_005892	chr14:45329823-45349071
Gnpnat1	XLOC_006295	chr14:45351185-45388796
Snrnp70	XLOC_018985	chr7:45376453-45395647
Mcart1	XLOC_014433	chr4:45395923-45408766
Cdc5l	XLOC_009094	chr17:45391887-45433707
Ruvbl2	XLOC_018986	chr7:45421897-45434464
Qdpr	XLOC_015824	chr5:45434031-45450229
Gys1	XLOC_017966	chr7:45434838-45456617
Btrc	XLOC_010131	chr19:45363733-45533343
Ftl1	XLOC_018987	chr7:45457943-45459886
Bax	XLOC_018988	chr7:45461694-45466898
Fermt2	XLOC_006296	chr14:45458791-45530065
Nucb1	XLOC_018990	chr7:45492673-45510408
Lap3	XLOC_015178	chr5:45493373-45512691
Ppp1r15a	XLOC_018991	chr7:45522916-45526268
Med28	XLOC_015179	chr5:45520228-45529284
Poll	XLOC_010509	chr19:45552275-45560543
Slc35b2	XLOC_008566	chr17:45564151-45567669
Hsp90ab1	XLOC_009097	chr17:45567777-45573261
Bcat2	XLOC_017970	chr7:45567794-45589710
Slc29a1	XLOC_009098	chr17:45585199-45599603
Dpcd	XLOC_010132	chr19:45560614-45660193
Tmem63b	XLOC_009101	chr17:45660176-45686218
Mrpl14	XLOC_008567	chr17:45686371-45698495
Sphk2	XLOC_018996	chr7:45705246-45718002
Abhd10	XLOC_008001	chr16:45730396-45742906
Npm3	XLOC_010513	chr19:45747733-45749563
Ncapg	XLOC_015180	chr5:45669924-45857540
Lcorl	XLOC_015826	chr5:45669924-45857540
Mgea5	XLOC_010514	chr19:45750258-45783291
Cep164	XLOC_021642	chr9:45766945-45828638
Wdr75	XLOC_000102	chr1:45795500-45823613
Cyth2	XLOC_018999	chr7:45806636-45814316
Grwd1	XLOC_019001	chr7:45825222-45830789
Bace1	XLOC_020984	chr9:45838528-45862484
Clint1	XLOC_002479	chr11:45851963-45910625
Rnf214	XLOC_021643	chr9:45863690-45936058
9130011E15Rik	XLOC_010516	chr19:45818143-45998488
Sidt2	XLOC_021645	chr9:45937874-45955249
Thg1l	XLOC_003351	chr11:45948153-45955494
Pafah1b2	XLOC_021646	chr9:45965310-45984871
Ufsp2	XLOC_019814	chr8:45975538-45996859
Ankrd37	XLOC_020387	chr8:45996907-45999850
Ldb1	XLOC_010517	chr19:46032600-46045211
Nomo1	XLOC_017984	chr7:46033695-46084212
Pprc1	XLOC_010134	chr19:46056538-46072909
Nolc1	XLOC_010135	chr19:46075862-46085531
Gm1821	XLOC_005895	chr14:46084026-46084957
Tstd2	XLOC_014437	chr4:46039221-46138475
Mrps18a	XLOC_008568	chr17:46111003-46128908
Mad2l1bp	XLOC_009105	chr17:46147384-46153551
Ncbp1	XLOC_013760	chr4:46138510-46172402
Gtpbp2	XLOC_008569	chr17:46161031-46169370
Slc25a4	XLOC_020389	chr8:46207340-46211009
Gbf1	XLOC_010137	chr19:46152557-46286510
Xpo5	XLOC_008570	chr17:46202854-46242299
Polr1c	XLOC_009107	chr17:46243919-46248045
Yipf3	XLOC_008572	chr17:46248079-46252537
Pggt1b	XLOC_009695	chr18:46239948-46280850
Tjap1	XLOC_009108	chr17:46257850-46283026
Zfp259	XLOC_020990	chr9:46273063-46282642
Bud13	XLOC_020991	chr9:46283011-46298783
Cuedc2	XLOC_010520	chr19:46328183-46338660
Actr1a	XLOC_010522	chr19:46376813-46395735
Zfp318	XLOC_008575	chr17:46383765-46420918
Med7	XLOC_002484	chr11:46436946-46442721
Pvrl3	XLOC_008005	chr16:46394857-46496967
Anp32b	XLOC_013762	chr4:46451116-46472523
Nans	XLOC_013763	chr4:46489328-46503438
Acsl1	XLOC_019817	chr8:46471041-46536050
Trim8	XLOC_010143	chr19:46501647-46516455
Fem1c	XLOC_009698	chr18:46504605-46525971
Arl3	XLOC_010523	chr19:46531108-46573085
Mlf1ip	XLOC_019818	chr8:46552068-46617200
Ccdc111	XLOC_020391	chr8:46552068-46617200
Sfxn2	XLOC_010144	chr19:46573364-46596900
Ptk7	XLOC_009114	chr17:46564450-46629504
Eif1a	XLOC_009437	chr18:46597703-46610225
D19Wsu162e	XLOC_010145	chr19:46599105-46657389
Klc4	XLOC_009115	chr17:46630630-46645144
Mrpl2	XLOC_008578	chr17:46646247-46650132
Cul7	XLOC_008579	chr17:46650337-46664364
Rrp36	XLOC_009116	chr17:46667452-46674255
Klhdc3	XLOC_009117	chr17:46674550-46680930
Mea1	XLOC_008580	chr17:46681136-46705002
Ppp2r5d	XLOC_009118	chr17:46681136-46705002
2010012O05Rik	XLOC_010146	chr19:46689905-46703382
Saal1	XLOC_019011	chr7:46686107-46710651
Nup153	XLOC_005458	chr13:46679901-46727849
Pex6	XLOC_008581	chr17:46711462-46725541
As3mt	XLOC_010147	chr19:46707442-46741095
Atg12	XLOC_009702	chr18:46732416-46741579
Cdkn3	XLOC_005897	chr14:46760540-46771525
Ap3s1	XLOC_009438	chr18:46741916-46790826
2310039H08Rik	XLOC_008582	chr17:46772634-46773407
Cnih	XLOC_006301	chr14:46775567-46788357
Gtf2h1	XLOC_017989	chr7:46796093-46823800
Gmfb	XLOC_006302	chr14:46808148-46822242
Slc39a10	XLOC_000754	chr1:46807543-46853509
Ldha	XLOC_017990	chr7:46845803-46855627
Tsg101	XLOC_019016	chr7:46889026-46919930
Nt5c2	XLOC_010525	chr19:46886830-47024346
Ubr2	XLOC_009124	chr17:46928290-47010532
Spty2d1	XLOC_019019	chr7:46990395-47008414
Commd10	XLOC_009441	chr18:46958875-47087994
Tpmt	XLOC_005461	chr13:47023542-47043217
Pcgf6	XLOC_010526	chr19:47033618-47050845
Dek	XLOC_005462	chr13:47043498-47106221
Usmg5	XLOC_010527	chr19:47067747-47090625
Pdcd11	XLOC_010151	chr19:47090765-47131145
Wdhd1	XLOC_006304	chr14:47240943-47276857
Mapk1ip1l	XLOC_005901	chr14:47298313-47323091
Mrps10	XLOC_008586	chr17:47368886-47378679
Tgfbr1	XLOC_013766	chr4:47353304-47414924
Dlgap5	XLOC_006305	chr14:47387778-47418407
Alg2	XLOC_014446	chr4:47469832-47474367
Sec61b	XLOC_013767	chr4:47474660-47483233
Cul1	XLOC_016475	chr6:47454323-47526139
Taf8	XLOC_009127	chr17:47488049-47502287
Fbxo34	XLOC_005903	chr14:47472560-47531962
D030016E14Rik	XLOC_020394	chr8:47490127-47533470
Obfc1	XLOC_010531	chr19:47501047-47537020
Rwdd4a	XLOC_019822	chr8:47533644-47552837
Atg14	XLOC_006306	chr14:47540892-47568434
Bysl	XLOC_009128	chr17:47505050-47611492
Ezh2	XLOC_017064	chr6:47530273-47595030
Slk	XLOC_010154	chr19:47580018-47645246
Med20	XLOC_008590	chr17:47611595-47624418
Ing2	XLOC_020395	chr8:47667177-47675159
Tomm6	XLOC_009129	chr17:47686644-47691092
Cadm1	XLOC_020994	chr9:47530351-47853385
Ktn1	XLOC_005904	chr14:47663755-47736564
Cdkn2aip	XLOC_020396	chr8:47709343-47713931
Sfr1	XLOC_010155	chr19:47731755-47735588
Mir704,Pdia4	XLOC_017075	chr6:47796140-47813512
Gsto1	XLOC_010156	chr19:47854988-47864788
Zfp783,Zfp956	XLOC_016479	chr6:47943174-47965299
Dctd	XLOC_019825	chr8:48099091-48141667
Erp44	XLOC_014447	chr4:48193330-48279589
Utp14a	XLOC_022188	chrX:48256933-48285426
Tex10	XLOC_014448	chr4:48279801-48473422
Krba1	XLOC_016480	chr6:48395585-48419855
AI314976	XLOC_008604	chr17:48410079-48417266
Rexo2	XLOC_021651	chr9:48468513-48480611
Rbm7	XLOC_021652	chr9:48488696-48495330
Aifm1	XLOC_022679	chrX:48474943-48513426
Gm5617	XLOC_020997	chr9:48495344-48495972
Zfp862	XLOC_016482	chr6:48504338-48534832
Atp6v0e2	XLOC_016483	chr6:48537568-48541800
5730528L13Rik	XLOC_013771	chr4:48539945-48561920
Repin1	XLOC_016486	chr6:48593882-48599082
Tmeff1	XLOC_013772	chr4:48585192-48663131
Rbmx2	XLOC_022192	chrX:48695003-48710719
Gnb2l1	XLOC_002491	chr11:48800359-48806241
Zdhhc13	XLOC_017995	chr7:48789002-48827437
Orc4	XLOC_011786	chr2:48814108-48949267
Fam120a	XLOC_005471	chr13:48879216-48967828
Dzip3	XLOC_008008	chr16:48924227-48994112
C330027C09Rik	XLOC_007672	chr16:48994187-49019705
Usp28	XLOC_020998	chr9:48985384-49042517
Mudeng	XLOC_005911	chr14:49012143-49087723
Exoc5	XLOC_006308	chr14:49012143-49087723
Zw10	XLOC_020999	chr9:49055580-49078773
2410003K15Rik	XLOC_016501	chr6:49073794-49084717
Igf2bp3	XLOC_017084	chr6:49085217-49214954
Naa30	XLOC_005912	chr14:49172226-49191031
Ninj1	XLOC_005056	chr13:49187546-49196251
1110007C09Rik	XLOC_005473	chr13:49202950-49216026
Zfp62	XLOC_002498	chr11:49203499-49218816
Mgat1	XLOC_002499	chr11:49244190-49263024
Tra2a	XLOC_017085	chr6:49243920-49264052
Ippk	XLOC_005058	chr13:49421310-49462990
Mrpl50	XLOC_014452	chr4:49512596-49521083
Cenpp	XLOC_005476	chr13:49464058-49652731
Rnf20	XLOC_013776	chr4:49632059-49656886
Nol8	XLOC_005063	chr13:49653349-49679015
Cnot6	XLOC_003369	chr11:49674705-49712710
Iars	XLOC_005064	chr13:49682129-49734267
Ift57	XLOC_007674	chr16:49699293-49765126
Prmt3	XLOC_017998	chr7:49778357-49858265
Mapk9	XLOC_002518	chr11:49846750-49886421
Cd47	XLOC_007675	chr16:49855653-49911683
Mpp6	XLOC_016506	chr6:50110240-50198598
Hsd17b4	XLOC_009449	chr18:50128200-50196270
3010026O09Rik	XLOC_002523	chr11:50174850-50200115
Sqstm1	XLOC_003370	chr11:50200151-50210790
Mmadhc	XLOC_011787	chr2:50279880-50296677
Canx	XLOC_003373	chr11:50293956-50325673
Bbx	XLOC_008010	chr16:50191843-50432389
Hnrnph1	XLOC_002525	chr11:50377718-50386528
Rufy1	XLOC_003375	chr11:50389302-50431111
Pts	XLOC_021661	chr9:50521616-50528641
Cycs	XLOC_017088	chr6:50562562-50566474
6720401G13Rik	XLOC_022689	chrX:50555743-50635258
Sdhd	XLOC_021664	chr9:50596339-50603849
Timm8b	XLOC_021006	chr9:50603900-50625000
AU019823	XLOC_021665	chr9:50603900-50625000
Dlat	XLOC_021666	chr9:50634632-50659780
Fdxacb1	XLOC_021009	chr9:50768237-50772670
Ttc5	XLOC_006327	chr14:50765414-50785518
Parp2	XLOC_005927	chr14:50807945-50821300
Osgep	XLOC_006332	chr14:50915373-50924893
Apex1	XLOC_005928	chr14:50924948-50930849
Tmem55b	XLOC_006333	chr14:50924948-50930849
Ppp2r1b	XLOC_021011	chr9:50856934-51009073
Pnp	XLOC_005929	chr14:50944302-50953412
Spin1	XLOC_005070	chr13:51100897-51152546
Ccrn4l	XLOC_012622	chr3:51224446-51251654
Clk4	XLOC_002534	chr11:51263170-51281764
Elf2	XLOC_013166	chr3:51255664-51325987
G2e3	XLOC_004185	chr12:51348229-51376986
Ndufc1	XLOC_013168	chr3:51405478-51408955
Scfd1	XLOC_004186	chr12:51377579-51450096
Naa15	XLOC_012623	chr3:51416015-51475985
Hnrnpa2b1	XLOC_017092	chr6:51460434-51469894
Cbx3	XLOC_016510	chr6:51470615-51483704
Rab33b	XLOC_012624	chr3:51483965-51496212
Snx10	XLOC_016511	chr6:51523902-51590670
Hnrnpab	XLOC_003383	chr11:51584756-51606881
Nhp2	XLOC_002537	chr11:51619772-51635896
Rmnd5b	XLOC_003384	chr11:51619772-51635896
Cks2	XLOC_005073	chr13:51645231-51650662
Secisbp2	XLOC_005074	chr13:51651713-51683646
Ap4s1	XLOC_004188	chr12:51608540-51738939
Strn3	XLOC_004612	chr12:51608540-51738939
0610009B22Rik	XLOC_003386	chr11:51685384-51688634
Sec24a	XLOC_003387	chr11:51692262-51756834
Sema4d	XLOC_005484	chr13:51701247-51793644
Sar1b	XLOC_002539	chr11:51763662-51791953
Hectd1	XLOC_004613	chr12:51743721-51829536
[truncated: 3,812 more rows]
