# Supplementary material for: Non-Canonical and Sexually Dimorphic X Dosage Compensation States in the Mouse and Human Germline
Source: Dev Cell. 2017 Feb 6;40(3):289–301.e3. doi: 10.1016/j.devcel.2016.12.023 (PMC5300051; doi:10.1016/j.devcel.2016.12.023)
Supplement: Table S4. Ubiquitously Expressed Mouse Genes: Upper FPKM Threshold, Related to Figures 2G, 3A, 3C, 4A, and 4C [file mmc3.xlsx]

## Sheet: Supp Table 3
gene_short_name	gene_id	locus
Scaf8	XLOC_008162	chr17:3114971-3198859
Pisd-ps1	XLOC_002358	chr11:3124020-3193463
Sfi1	XLOC_003214	chr11:3124020-3193463
1700012B15Rik	XLOC_004086	chr12:3235790-3309969
Rab10	XLOC_004523	chr12:3235790-3309969
Mrpl21	XLOC_009815	chr19:3283046-3292837
Rpp38	XLOC_011569	chr2:3328948-3332628
Eif4enif1	XLOC_002359	chr11:3202352-3479831
Cul2	XLOC_009283	chr18:3383224-3436700
Arhgef18	XLOC_019638	chr8:3393007-3456600
Cwf19l2	XLOC_020735	chr9:3404084-3479236
Tfb1m	XLOC_008730	chr17:3326572-3557713
Pex11c	XLOC_020224	chr8:3458816-3467648
Asxl2	XLOC_004088	chr12:3426856-3506849
Mcoln1	XLOC_019641	chr8:3500518-3515231
Ppp6r3	XLOC_010206	chr19:3454928-3575749
Pnpla6	XLOC_019642	chr8:3515383-3544267
Ccdc132	XLOC_016318	chr6:3498392-3603531
Fam133b	XLOC_015012	chr5:3543832-3570546
Tmem68	XLOC_014305	chr4:3549040-3574768
BC016423	XLOC_005282	chr13:3538074-3611108
Tgs1	XLOC_013629	chr4:3574878-3616623
Pex1	XLOC_015014	chr5:3571715-3637101
C030048B08Rik	XLOC_015676	chr5:3571715-3637101
2900053A13Rik	XLOC_019645	chr8:3621550-3625545
Tfpt	XLOC_018520	chr7:3620323-3629884
Prpf31	XLOC_017549	chr7:3629984-3642484
Stxbp2	XLOC_019646	chr8:3631159-3643644
Gatad1	XLOC_015677	chr5:3639960-3647936
Cnot3,Mir3572	XLOC_017550	chr7:3645268-3677553
Leng1,Tmc4	XLOC_018521	chr7:3645268-3677553
Morc2a	XLOC_002365	chr11:3649493-3690372
Dtnb	XLOC_004089	chr12:3572390-3781398
Trappc5	XLOC_019649	chr8:3676476-3680921
Mboat7	XLOC_018522	chr7:3677788-3693525
1810055G02Rik	XLOC_009818	chr19:3708332-3717881
Zfp263	XLOC_007443	chr16:3744098-3750788
Fam107b	XLOC_010575	chr2:3713457-3782134
Suv420h1	XLOC_009819	chr19:3767420-3818303
Dnmt3a	XLOC_004090	chr12:3806979-3914443
Chka	XLOC_009820	chr19:3851772-3894367
Net1	XLOC_005284	chr13:3882560-3918220
Cluap1	XLOC_007447	chr16:3909008-3941147
Pes1	XLOC_002367	chr11:3963974-3980004
AW549877	XLOC_006980	chr15:3982034-3995752
Slx4	XLOC_007779	chr16:3979122-4001680
Nudt8	XLOC_009826	chr19:4000579-4002102
Akap9	XLOC_015018	chr5:3928185-4080204
Mthfd1l	XLOC_001284	chr10:3973074-4167081
Bet1	XLOC_016934	chr6:4076903-4086927
Oxct1	XLOC_006594	chr15:4020110-4155344
Mtfp1	XLOC_003226	chr11:4091480-4095431
Cdk2ap2	XLOC_009829	chr19:4097350-4099017
Tmem134	XLOC_009831	chr19:4125959-4132307
Crebbp	XLOC_007781	chr16:4084047-4213404
Rps6kb2	XLOC_010217	chr19:4156976-4163245
Sf3a1	XLOC_002373	chr11:4160353-4182541
2410017P09Rik	XLOC_004094	chr12:4133396-4240123
Cenpo	XLOC_004527	chr12:4133396-4240123
Rad9	XLOC_010220	chr19:4192173-4201603
Map2k7	XLOC_019653	chr8:4238739-4247897
Timm44	XLOC_020239	chr8:4259730-4275905
Adrbk1	XLOC_010223	chr19:4286000-4305955
Aasdhppt	XLOC_021422	chr9:4294792-4309494
Elavl1	XLOC_020240	chr8:4284781-4325100
Akap12	XLOC_001285	chr10:4266328-4359471
Kbtbd3	XLOC_020737	chr9:4309742-4331732
Kdm2a	XLOC_010224	chr19:4316146-4397077
Mtpap	XLOC_009287	chr18:4375591-4397330
Gm5512,Rmnd1	XLOC_001836	chr10:4403168-4432352
Rdh13	XLOC_018531	chr7:4425664-4445657
1700052N19Rik	XLOC_001286	chr10:4432604-4455140
Tnnt1	XLOC_018534	chr7:4504662-4515975
Mtmr3	XLOC_003230	chr11:4480867-4594815
Glis2	XLOC_007450	chr16:4594712-4615957
Rce1	XLOC_010229	chr19:4622550-4625617
Coro7	XLOC_007787	chr16:4626883-4679720
Ascc2	XLOC_002378	chr11:4637792-4683386
Dnaja3	XLOC_007452	chr16:4684069-4707693
Zmat5	XLOC_002379	chr11:4704677-4737666
5730403B10Rik	XLOC_007789	chr16:4726360-4789935
Rbm4b	XLOC_009841	chr19:4756524-4765941
Mrpl15	XLOC_000640	chr1:4773199-4785726
Rbm4	XLOC_010231	chr19:4784292-4793877
Rbm14	XLOC_010232	chr19:4800924-4811634
Nf2	XLOC_003234	chr11:4765844-4849544
Lypla1	XLOC_000001	chr1:4807892-4846735
Ccs	XLOC_010233	chr19:4825365-4839322
Fam100a	XLOC_007790	chr16:4874778-4879851
Tcea1	XLOC_000002	chr1:4857693-4897909
Nipsnap1	XLOC_002380	chr11:4874002-4894200
Ubxn2a	XLOC_004533	chr12:4879031-4907520
Sephs1	XLOC_010578	chr2:4881563-4910556
Thoc5	XLOC_002381	chr11:4895342-4928865
Mgrn1	XLOC_007455	chr16:4886099-4941020
Nudt16l1	XLOC_007456	chr16:4886099-4941020
Dpp3	XLOC_010236	chr19:4907228-4928287
Anks3	XLOC_007792	chr16:4941414-4964237
Mrpl11	XLOC_009845	chr19:4962305-4966995
Ap1b1	XLOC_002382	chr11:4938755-5042794
Mcm10	XLOC_011576	chr2:4990723-5012791
Fiz1	XLOC_018553	chr7:5007055-5014728
Rogdi	XLOC_007794	chr16:5008728-5013553
Slc29a2	XLOC_009846	chr19:5024005-5031972
Brms1	XLOC_009848	chr19:5041403-5049917
Ubn1	XLOC_007458	chr16:5050067-5086285
U2af2	XLOC_017571	chr7:5062142-5079945
Yif1a	XLOC_009851	chr19:5088537-5098418
Rhbdd3	XLOC_002384	chr11:5099437-5106091
Arid1b	XLOC_008166	chr17:4995073-5347656
Ttc33	XLOC_006601	chr15:5185559-5218332
Pacs1	XLOC_010243	chr19:5133684-5273119
Alg1	XLOC_007460	chr16:5233620-5255956
Fam86	XLOC_007799	chr16:5233620-5255956
Eif1ad	XLOC_009854	chr19:5366812-5371511
Sart1	XLOC_010247	chr19:5377522-5390069
AI837181	XLOC_009857	chr19:5425143-5427316
Fibp	XLOC_009859	chr19:5460606-5465052
Ccdc117	XLOC_003241	chr11:5528887-5542217
Gtpbp10	XLOC_015685	chr5:5537456-5559501
Pxmp3	XLOC_013078	chr3:5560187-5576239
Kat5	XLOC_010255	chr19:5603013-5610094
Rela	XLOC_009864	chr19:5637489-5648130
Pcnxl3	XLOC_010257	chr19:5664634-5688908
Fam89b	XLOC_010259	chr19:5728086-5729666
2210015D19Rik	XLOC_002388	chr11:5713416-5784710
Urgcp	XLOC_003243	chr11:5713416-5784710
Scyl1	XLOC_010261	chr19:5740903-5771401
Dbnl	XLOC_002389	chr11:5788482-5800980
Fbxo5	XLOC_001839	chr10:5799157-5805465
Nudt5	XLOC_010583	chr2:5845033-5868736
Frmd8	XLOC_010264	chr19:5850973-5875208
Pold2	XLOC_003246	chr11:5861865-5878256
Sec61a2	XLOC_011580	chr2:5870986-5895353
Snx9	XLOC_008169	chr17:5841379-5930711
Pola2	XLOC_010268	chr19:5940542-5964206
Ykt6	XLOC_002391	chr11:5955757-5967781
Upf2	XLOC_010584	chr2:5951468-6056703
Syvn1	XLOC_009870	chr19:6046575-6057751
Mrpl49	XLOC_010271	chr19:6046575-6057751
1110014N23Rik,Tm7sf2	XLOC_010272	chr19:6062820-6077187
Arhgap12	XLOC_009576	chr18:6024449-6136098
Zfpl1	XLOC_010273	chr19:6080037-6084891
Cdca5	XLOC_009874	chr19:6085096-6091773
Sac3d1	XLOC_010274	chr19:6116003-6118586
Slc25a13	XLOC_016941	chr6:6041217-6217173
Nudcd3	XLOC_003250	chr11:6105691-6200451
Ubxn2b	XLOC_013636	chr4:6191104-6219788
Kif5b	XLOC_009577	chr18:6201004-6241524
Rb1cc1	XLOC_000005	chr1:6214661-6276104
Atg2a	XLOC_009879	chr19:6241667-6262304
Ddx56	XLOC_003253	chr11:6257544-6267729
Tmed4	XLOC_003254	chr11:6270713-6274837
Ehd1	XLOC_009882	chr19:6276895-6300096
Zfp667	XLOC_017581	chr7:6286579-6307883
Dynlt1a	XLOC_008737	chr17:6310544-6317474
Ogdh	XLOC_002392	chr11:6291596-6359094
Men1	XLOC_009884	chr19:6334978-6340894
Sf1	XLOC_009886	chr19:6363689-6378038
Zmiz2	XLOC_002393	chr11:6389363-6406162
Nsmaf	XLOC_014314	chr4:6396207-6454271
Purb	XLOC_003256	chr11:6467598-6476076
Epc1,Mir1893	XLOC_009578	chr18:6435950-6516087
Ccm2	XLOC_002395	chr11:6546886-6596761
Pitrm1	XLOC_004877	chr13:6548156-6648724
Tbrg4	XLOC_003260	chr11:6615597-6626067
Dynlt1f	XLOC_008740	chr17:6646605-6655939
Ezr	XLOC_008741	chr17:6738130-6782780
Rab18	XLOC_009293	chr18:6765204-6790231
Bad	XLOC_009891	chr19:6938069-6951893
Gpr137	XLOC_010285	chr19:6938069-6951893
Tagap1	XLOC_008744	chr17:6954964-6961156
Dnajc4	XLOC_010289	chr19:6987910-6992272
Acn9	XLOC_016328	chr6:6956017-7039220
Dcun1d5	XLOC_020743	chr9:7184565-7207031
Naa40	XLOC_010296	chr19:7225667-7241222
Mark2	XLOC_010297	chr19:7275395-7341844
Mpp7	XLOC_009581	chr18:7347961-7626863
Fam164a	XLOC_012534	chr3:7503425-7553848
Pcmt1	XLOC_001845	chr10:7630235-7664623
Gpkow	XLOC_022050	chrX:7697133-7710259
Wdr45	XLOC_022051	chrX:7722248-7728201
Praf2	XLOC_022052	chrX:7728570-7731063
Tfe3	XLOC_022054	chrX:7762660-7775202
BC013529	XLOC_001847	chr10:7767946-7780917
Tmem123	XLOC_020753	chr9:7764076-7794332
Gripap1	XLOC_022055	chrX:7789994-7820563
Ppil4	XLOC_001297	chr10:7792893-7822563
Birc2	XLOC_021427	chr9:7818225-7835255
Otud5	XLOC_022057	chrX:7841830-7874858
Wac	XLOC_009294	chr18:7868857-7929027
Timm17b	XLOC_022060	chrX:7899397-7907652
Tab2	XLOC_001848	chr10:7905647-7956123
Hdac6	XLOC_022569	chrX:7930121-7947889
Yap1	XLOC_021429	chr9:7932000-8004596
Wdr70	XLOC_006987	chr15:7873054-8099209
Abhd6	XLOC_005774	chr14:8002901-8056555
Rpp14	XLOC_005775	chr14:8080312-8091846
Nup155	XLOC_006609	chr15:8109312-8159859
Tbc1d25	XLOC_022576	chrX:8154471-8176181
Fgfr1op	XLOC_008183	chr17:8165517-8196470
Kctd6	XLOC_005777	chr14:8214147-8223569
Mios	XLOC_016331	chr6:8209226-8236273
Ftsj1	XLOC_022579	chrX:8238667-8252406
1110057K04Rik	XLOC_004103	chr12:8208106-8285759
Sft2d1	XLOC_008186	chr17:8311102-8327442
Nipbl	XLOC_006988	chr15:8291224-8444463
Dbf4	XLOC_015691	chr5:8396968-8422716
Rab2a	XLOC_013639	chr4:8535643-8607702
Tmem186	XLOC_007801	chr16:8633730-8637701
Pmm2	XLOC_007465	chr16:8637706-8657524
Carhsp1	XLOC_007802	chr16:8658586-8672153
Ica1	XLOC_016950	chr6:8630526-8778484
Pum2	XLOC_004105	chr12:8674133-8752583
Usp7	XLOC_007803	chr16:8688721-8738342
Slc3a2	XLOC_010308	chr19:8706881-8723369
Stx5a	XLOC_009909	chr19:8741423-8755642
Nxf1	XLOC_009910	chr19:8757102-8770910
Taf6l,Tmem179b	XLOC_010309	chr19:8772521-8786417
Sdc1	XLOC_004106	chr12:8771395-8793687
Ttc9c	XLOC_010311	chr19:8809074-8819294
Hnrnpul2	XLOC_009914	chr19:8819400-8834142
Wdr37	XLOC_005292	chr13:8802967-8871730
Bscl2	XLOC_009915	chr19:8836928-8848683
1810013L24Rik	XLOC_007466	chr16:8830099-8858924
AI462493	XLOC_010313	chr19:8880013-8880933
Ints5	XLOC_009919	chr19:8892986-8897890
Ganab	XLOC_009920	chr19:8898110-8916665
B3gat3	XLOC_009921	chr19:8920392-8927236
Eml3	XLOC_009922	chr19:8929693-8941582
Mta2	XLOC_009923	chr19:8941919-8952300
Tut1	XLOC_009924	chr19:8953849-8966210
Tpd52	XLOC_013085	chr3:8929435-9004515
Crot	XLOC_015693	chr5:8966047-8997146
Wdr35	XLOC_004109	chr12:8974000-9028847
Hus1	XLOC_003268	chr11:8993141-9011137
1110020G09Rik	XLOC_006612	chr15:9071259-9110487
Skp2	XLOC_006990	chr15:9111984-9140451
Dmtf1	XLOC_015694	chr5:9100736-9161776
Larp4b	XLOC_004881	chr13:9093904-9173090
Ccny	XLOC_009583	chr18:9314043-9450150
Asph	XLOC_014317	chr4:9269316-9669162
Rrs1	XLOC_000009	chr1:9545407-9547455
Dynlt3	XLOC_022590	chrX:9654269-9662983
Zmynd11	XLOC_005294	chr13:9684835-9765314
Vcpip1	XLOC_000646	chr1:9723195-9771256
Incenp	XLOC_010318	chr19:9872296-9899533
Taf3	XLOC_011588	chr2:9914551-10048609
Thoc1	XLOC_009297	chr18:9958179-10030149
Usp14	XLOC_009585	chr18:9958179-10030149
Kin	XLOC_010590	chr2:10080611-10092701
Cspp1	XLOC_000015	chr1:10038217-10136768
Rock1	XLOC_009586	chr18:10064400-10181792
Arfgef1	XLOC_000651	chr1:10137506-10232670
Rpgr	XLOC_022592	chrX:10158215-10216795
Fads1	XLOC_009930	chr19:10182887-10196872
Qk	XLOC_008754	chr17:10206470-10319361
Impa1	XLOC_013092	chr3:10313539-10331439
Zfand1	XLOC_013094	chr3:10339955-10351301
Snx16	XLOC_013095	chr3:10417816-10440124
Nubp1	XLOC_007469	chr16:10411937-10447350
Fam18a	XLOC_007807	chr16:10411937-10447350
Dnajc21	XLOC_006993	chr15:10446762-10470516
Brix1	XLOC_006994	chr15:10474778-10485937
Rad1	XLOC_006619	chr15:10486033-10493691
Sdhaf2	XLOC_010326	chr19:10500511-10525209
Cpsf7	XLOC_009933	chr19:10525243-10547735
Tmem216	XLOC_010327	chr19:10550465-10556238
Tmem138	XLOC_010328	chr19:10570884-10577097
Cybasc3	XLOC_009934	chr19:10577722-10589830
Esco1	XLOC_009587	chr18:10566511-10610352
Dak	XLOC_010329	chr19:10592196-10604258
Rai14	XLOC_006996	chr15:10568977-10714631
Tmem109	XLOC_010335	chr19:10870660-10881743
Prpf19	XLOC_009940	chr19:10895230-10909559
Ccdc86	XLOC_010337	chr19:10937159-10949266
Litaf	XLOC_007814	chr16:10959272-10993121
Plekhf2	XLOC_014320	chr4:10988661-11007619
Zc3h7a	XLOC_007816	chr16:11136593-11176393
Ints8	XLOC_014322	chr4:11191353-11254259
Gspt1	XLOC_007818	chr16:11203382-11254325
Gen1	XLOC_004542	chr12:11240925-11265787
Fbxo30	XLOC_001304	chr10:11281329-11297969
Smc6	XLOC_004115	chr12:11265885-11319785
Tars	XLOC_006998	chr15:11383662-11399658
Carkd	XLOC_019664	chr8:11497505-11513286
1110037F02Rik	XLOC_013648	chr4:11485957-11551143
Cars2	XLOC_020253	chr8:11514016-11550771
Ing1	XLOC_019665	chr8:11556065-11563250
Fsbp,Rad54b	XLOC_013649	chr4:11558919-11615808
Rbm17	XLOC_011593	chr2:11585438-11603199
Ankrd10	XLOC_020254	chr8:11611582-11635754
Rbbp8	XLOC_009304	chr18:11633275-11743207
Fbxo18	XLOC_011594	chr2:11742572-11777527
Arhgef7	XLOC_019666	chr8:11728104-11835217
Ankrd16	XLOC_010613	chr2:11777752-11790323
Stx3	XLOC_010354	chr19:11775117-11819403
Patl1	XLOC_009953	chr19:11912398-11945096
Phf14	XLOC_016335	chr6:11925880-12081198
2900008C10Rik,Bcor	XLOC_022593	chrX:12036737-12160355
Zfr	XLOC_006628	chr15:12117850-12185449
Fam92a	XLOC_014327	chr4:12153721-12172015
3110002H16Rik	XLOC_009307	chr18:12168729-12236386
Npc1	XLOC_009594	chr18:12168729-12236386
Mtr	XLOC_005298	chr13:12186539-12258113
Mtmr12	XLOC_006630	chr15:12205093-12272240
Map3k4	XLOC_008757	chr17:12227620-12318660
Golph3	XLOC_006631	chr15:12321495-12351267
Fam188a	XLOC_011596	chr2:12347263-12419460
Heatr1	XLOC_004884	chr13:12395374-12438893
Zfp606	XLOC_017608	chr7:12478304-12496235
Atp6ap2	XLOC_022094	chrX:12587758-12617051
Tubgcp3	XLOC_020257	chr8:12614276-12672100
1810030O07Rik	XLOC_022595	chrX:12654883-12673546
Med14	XLOC_022596	chrX:12675370-12761973
Igf2r	XLOC_008760	chr17:12682405-12868143
Cntf,U05342,Zfp91	XLOC_010370	chr19:12763527-12796123
6030458C11Rik	XLOC_007002	chr15:12808176-12824657
Zfp110	XLOC_017610	chr7:12834809-12850584
Osbpl1a	XLOC_009596	chr18:12755311-12941841
Drosha	XLOC_006632	chr15:12824814-12935291
Acat3	XLOC_008764	chr17:12916464-12940396
Wtap	XLOC_008766	chr17:12966798-12992539
Impact	XLOC_009312	chr18:12972251-12992948
Sod2	XLOC_008203	chr17:13007838-13018119
Ube2m	XLOC_018634	chr7:13035119-13038275
Cul4a	XLOC_019676	chr8:13105720-13147939
Grtp1	XLOC_020261	chr8:13176868-13200624
Ncoa2	XLOC_000656	chr1:13139158-13374083
Ddx3x	XLOC_022099	chrX:13281021-13293983
Mkl2	XLOC_007482	chr16:13256480-13417529
Tfdp1	XLOC_019679	chr8:13339673-13377702
Tram1	XLOC_000657	chr1:13564701-13589864
Parn	XLOC_007822	chr16:13537963-13668170
Lactb2	XLOC_000658	chr1:13625899-13660509
3110001I22Rik,Bfar	XLOC_007485	chr16:13671857-13703612
Cdc16	XLOC_019683	chr8:13757689-13781882
Mtmr2	XLOC_020762	chr9:13749180-13806481
Upf3a	XLOC_019684	chr8:13785614-13798537
Rrn3	XLOC_007487	chr16:13780698-13814841
Mllt4	XLOC_008210	chr17:13716435-13905794
Cep57	XLOC_021436	chr9:13807787-13827107
Fam76b	XLOC_020763	chr9:13827726-13846522
Ntan1	XLOC_007488	chr16:13819276-13903135
2610001J05Rik	XLOC_016959	chr6:13869073-13871483
Zfp828	XLOC_019685	chr8:13869640-13881639
1110019D14Rik	XLOC_016338	chr6:13871568-13896421
Fbxo25	XLOC_019686	chr8:13907805-13940521
B3galnt2	XLOC_004890	chr13:13954673-14039600
Tbce	XLOC_005306	chr13:13954673-14039600
Ggps1	XLOC_005307	chr13:14052444-14063401
Erich1	XLOC_020272	chr8:14027564-14090327
Stam	XLOC_010617	chr2:14074111-14148330
Arid4b	XLOC_004891	chr13:14063791-14199603
Sesn3	XLOC_020764	chr9:14276300-14326134
0610037P05Rik	XLOC_007828	chr16:14299243-14317332
Tle4	XLOC_010386	chr19:14448071-14597983
Lrrcc1	XLOC_012545	chr3:14533787-14572658
E2f5	XLOC_012546	chr3:14578670-14611256
Mrpl32	XLOC_005309	chr13:14610300-14613037
AW209491	XLOC_004893	chr13:14630244-14638202
Ss18	XLOC_009598	chr18:14625628-14682914
Ankrd49	XLOC_021443	chr9:14780197-14782964
Mre11a	XLOC_020766	chr9:14784706-14834417
Otud6b	XLOC_014330	chr4:14809504-14826587
Tmem55a	XLOC_013657	chr4:14864218-14915260
Phf10	XLOC_008776	chr17:14943183-14961260
Nsun6	XLOC_011604	chr2:14995130-15054872
2210404J11Rik	XLOC_008216	chr17:15041611-15064232
Med17	XLOC_021447	chr9:15260350-15279867
Tmem64	XLOC_013659	chr4:15265819-15286753
5830418K08Rik	XLOC_021449	chr9:15283336-15357788
Fam120b	XLOC_008217	chr17:15396201-15433581
Tbp	XLOC_008218	chr17:15499887-15517427
Pdcd2	XLOC_008784	chr17:15521574-15527301
Mcm4	XLOC_007830	chr16:15623896-15637400
Chd1	XLOC_008220	chr17:15704966-15772612
Terf1	XLOC_000022	chr1:15805657-15843429
Cep78	XLOC_010388	chr19:15955772-15984989
Nbn	XLOC_013661	chr4:15957966-15992589
Osgin2	XLOC_014333	chr4:15997120-16013877
2310008H04Rik	XLOC_007832	chr16:15887285-16146833
Kptn	XLOC_017633	chr7:16119875-16127516
Ythdf3	XLOC_012551	chr3:16183182-16217037
Gnaq	XLOC_009998	chr19:16132830-16387453
Ccdc9	XLOC_018660	chr7:16274041-16286795
Yars2	XLOC_007500	chr16:16302964-16309640
Dnm1l	XLOC_007833	chr16:16312232-16359030
Ube2w	XLOC_000667	chr1:16569405-16619286
Maoa	XLOC_022105	chrX:16619697-16687812
Tmem70	XLOC_000025	chr1:16665190-16678275
E2f6	XLOC_004122	chr12:16810964-16826752
Strn4	XLOC_017642	chr7:16809266-16840931
Top3b	XLOC_007501	chr16:16870890-16892986
Ppm1f	XLOC_007502	chr16:16896468-16927375
Ppp5c	XLOC_018668	chr7:17004640-17027914
Tes	XLOC_016341	chr6:17065148-17105825
Ppil2	XLOC_007841	chr16:17070310-17111252
Sdf2l1	XLOC_007845	chr16:17130137-17132383
Ube2l3	XLOC_007847	chr16:17152014-17201492
Ppp3r1	XLOC_002411	chr11:17159297-17200380
Pno1	XLOC_003279	chr11:17203199-17211589
Wdr92	XLOC_002412	chr11:17211892-17235200
Hic2	XLOC_007507	chr16:17233586-17263430
C1d	XLOC_002413	chr11:17257617-17269176
Snap29	XLOC_007510	chr16:17280350-17430826
Riok2	XLOC_008223	chr17:17374331-17394899
Nol10	XLOC_004125	chr12:17348492-17430095
Crkl	XLOC_007511	chr16:17451986-17486255
Lztr1	XLOC_007513	chr16:17508970-17526330
Fundc1	XLOC_022603	chrX:17556568-17572297
Smpd4	XLOC_007515	chr16:17619353-17644830
Capza2	XLOC_016345	chr6:17637097-17666536
Med15	XLOC_007852	chr16:17651220-17722930
Hpcal1	XLOC_004128	chr12:17690813-17791926
Klhl22	XLOC_007517	chr16:17759620-17793382
Dgcr2	XLOC_007854	chr16:17840355-17891728
Dgcr14	XLOC_007855	chr16:17900708-17911348
Rala	XLOC_005313	chr13:17880574-17944217
Etaa1	XLOC_003280	chr11:17938748-17953875
1600012F09Rik	XLOC_005314	chr13:17986639-17993351
Dgcr6	XLOC_007523	chr16:18052859-18071342
Prodh	XLOC_007858	chr16:18071725-18089190
Reps1	XLOC_001315	chr10:18055939-18125155
Kdm6a	XLOC_022107	chrX:18162666-18279358
Mllt10	XLOC_010627	chr2:18055236-18392830
Dnajc1	XLOC_011610	chr2:18055236-18392830
Trmt2a	XLOC_007525	chr16:18248882-18289168
Dgcr8,Mir1306	XLOC_007862	chr16:18248882-18289168
Ube2e1	XLOC_006185	chr14:18271141-18331844
Chordc1	XLOC_020773	chr9:18292266-18314000
Txnrd2	XLOC_007527	chr16:18348273-18479073
Comt	XLOC_007865	chr16:18348273-18479073
Gnb1l	XLOC_007528	chr16:18498767-18566679
Ostf1	XLOC_010393	chr19:18580363-18631813
Mcph1	XLOC_019692	chr8:18595172-18803188
Vps41	XLOC_004899	chr13:18717291-18866811
Cdc45	XLOC_007868	chr16:18780446-18811972
Ufd1l	XLOC_007530	chr16:18812293-18835261
2510002D24Rik	XLOC_007531	chr16:18836579-18840113
Ccdc61	XLOC_018680	chr7:18890883-18910404
Hira	XLOC_007532	chr16:18876749-18970308
Dmwd	XLOC_017671	chr7:19076199-19082775
Armc1	XLOC_013107	chr3:19132143-19163065
Mtfr1	XLOC_012556	chr3:19187328-19220817
Opa3	XLOC_017680	chr7:19228388-19246817
Pde7a	XLOC_013108	chr3:19225917-19311322
Ercc1	XLOC_017682	chr7:19345070-19359483
Cd3eap	XLOC_018687	chr7:19345070-19359483
Cpne3	XLOC_014335	chr4:19519251-19570104
Clasrp	XLOC_018693	chr7:19581042-19604468
Ifngr1	XLOC_001320	chr10:19591957-19610225
Zfp317	XLOC_020788	chr9:19622090-19649731
Clptm1	XLOC_018695	chr7:19631579-19665030
Wwp1	XLOC_014336	chr4:19609672-19708993
Pvrl2	XLOC_018701	chr7:19716643-19749573
Hps3	XLOC_013110	chr3:19957053-20035310
Ggh	XLOC_013668	chr4:20042051-20066111
1810063B07Rik	XLOC_006190	chr14:20075635-20083172
Actr2	XLOC_003282	chr11:20062303-20112951
Hltf	XLOC_012561	chr3:20057810-20118490
Gyg	XLOC_013111	chr3:20122083-20155096
Yeats2	XLOC_007536	chr16:20141062-20232573
Rab1	XLOC_002416	chr11:20201601-20226856
Cep68	XLOC_003283	chr11:20227036-20249424
Bclaf1	XLOC_001326	chr10:20312468-20342501
Ecd	XLOC_006193	chr14:20319858-20348121
Elmo1	XLOC_004902	chr13:20090506-20608353
Fam149b	XLOC_005795	chr14:20348161-20383491
Abcc5	XLOC_007884	chr16:20331303-20426394
Dnajc9	XLOC_006194	chr14:20384637-20388910
Anxa7	XLOC_006197	chr14:20455260-20480133
Zfp426	XLOC_021473	chr9:20468548-20492746
Phf16	XLOC_022110	chrX:20460526-20517896
Eif2b5	XLOC_007537	chr16:20498816-20509325
Zfp266	XLOC_021474	chr9:20495068-20521419
Dvl3	XLOC_007538	chr16:20517063-20532187
Abcf3	XLOC_007540	chr16:20548602-20561603
Ppp3cb	XLOC_006199	chr14:20499313-20618354
Usp54	XLOC_006200	chr14:20499313-20618354
Zfp846	XLOC_020799	chr9:20581327-20595193
Alg3	XLOC_007886	chr16:20605457-20610749
Ece2	XLOC_007543	chr16:20611600-20645915
Rbm10	XLOC_022112	chrX:20615325-20650905
Ubl5	XLOC_020801	chr9:20637786-20646789
Pin1	XLOC_020802	chr9:20652129-20666584
Eif4g1	XLOC_007545	chr16:20672748-20692883
Sec24c	XLOC_005797	chr14:20674320-20694850
Usp11	XLOC_022115	chrX:20703908-20720539
Aftph	XLOC_003285	chr11:20685084-20741548
Camk2g	XLOC_006205	chr14:20734874-20794088
Phtf2	XLOC_015704	chr5:20758663-20882124
Trappc8	XLOC_009609	chr18:20817223-20896078
Tmem60	XLOC_015049	chr5:20882452-20886870
Araf	XLOC_022116	chrX:20848542-20920918
Arhgap21	XLOC_011614	chr2:20847918-20967721
Elk1	XLOC_022611	chrX:20933394-20950608
Vcl	XLOC_005802	chr14:20929432-21033673
Rnf138	XLOC_009327	chr18:21001340-21028223
Ptpn12	XLOC_015706	chr5:20986644-21055797
Ap3m1	XLOC_006206	chr14:21033741-21052442
Peli1	XLOC_002418	chr11:21091323-21150327
Trim27	XLOC_004905	chr13:21179930-21194723
Itgb1bp1	XLOC_004558	chr12:21111755-21286237
Keap1	XLOC_021487	chr9:21229729-21239332
Kri1	XLOC_021489	chr9:21265298-21287969
Vps54	XLOC_002419	chr11:21238888-21321133
Cdkn2d	XLOC_021490	chr9:21288463-21291209
4930455C13Rik	XLOC_001882	chr10:21295978-21368889
Adam17	XLOC_004559	chr12:21316391-21373591
Ugp2	XLOC_003287	chr11:21321140-21370879
Zscan12	XLOC_004908	chr13:21362819-21372302
Zkscan3	XLOC_005325	chr13:21387003-21402755
Zfp187	XLOC_005327	chr13:21442174-21453727
Zfp51	XLOC_008260	chr17:21450351-21465589
Dnm2	XLOC_020815	chr9:21424907-21510186
Tmed1	XLOC_021494	chr9:21424907-21510186
Vps8	XLOC_007551	chr16:21423117-21644680
Carm1	XLOC_020817	chr9:21546893-21595970
1810026J23Rik	XLOC_020818	chr9:21546893-21595970
Yipf2	XLOC_021495	chr9:21546893-21595970
Myst4	XLOC_005804	chr14:21499769-21672478
1110059E24Rik	XLOC_010400	chr19:21597312-21652791
Armc10	XLOC_015055	chr5:21645983-21662592
Smarca4	XLOC_020819	chr9:21616168-21704230
Ccnc	XLOC_013669	chr4:21727702-21750546
Pmpcb	XLOC_015056	chr5:21737159-21757152
Spc24	XLOC_021497	chr9:21755441-21760286
Dnajc2	XLOC_015710	chr5:21757276-21785165
Tmem2	XLOC_010012	chr19:21778341-21858327
Dock6	XLOC_021499	chr9:21800179-21852635
Sfrs18	XLOC_013671	chr4:21846326-21876475
Tmem41a	XLOC_007894	chr16:21934326-21947552
Sgk1	XLOC_001333	chr10:21882183-21999902
Zfp942	XLOC_008805	chr17:21926962-21962464
Ing3	XLOC_016351	chr6:21949614-21976037
Senp2	XLOC_007554	chr16:22009483-22049269
Hist1h4i	XLOC_005350	chr13:22040815-22041352
Alg11	XLOC_019739	chr8:22060720-22071627
Igf2bp2	XLOC_007896	chr16:22059008-22163299
Tbl1xr1	XLOC_012562	chr3:22076651-22216594
Nek3	XLOC_020300	chr8:22128282-22166435
Ckap2	XLOC_020301	chr8:22168151-22185819
Vps36	XLOC_019740	chr8:22192859-22218597
Tra2b	XLOC_007897	chr16:22245740-22265929
Fam3c	XLOC_016966	chr6:22306521-22356081
Zfp944	XLOC_008808	chr17:22337988-22361400
Slc25a15	XLOC_020302	chr8:22375549-22398621
Fbxl4	XLOC_013674	chr4:22357564-22434046
Etv5	XLOC_007898	chr16:22381312-22439570
Mrps31	XLOC_019744	chr8:22411339-22429665
Slc20a2	XLOC_019745	chr8:22462613-22569616
Orc5	XLOC_015713	chr5:22486488-22550331
Gm15421	XLOC_015714	chr5:22486488-22550331
Polb	XLOC_020305	chr8:22628118-22653437
Bbs9	XLOC_020832	chr9:22475714-22888280
Ikbkb	XLOC_020307	chr8:22659204-22706583
Tbpl1	XLOC_001885	chr10:22645010-22731447
Tbccd1	XLOC_007901	chr16:22813214-22857569
Abi1	XLOC_011616	chr2:22895521-23040240
Acbd5	XLOC_010645	chr2:23068200-23114512
Mastl	XLOC_011617	chr2:23116543-23156024
Yme1l1	XLOC_010646	chr2:23156504-23199260
Agpat6	XLOC_020310	chr8:23172945-23208453
Gins4	XLOC_020311	chr8:23226609-23237668
Smc5	XLOC_010401	chr19:23206440-23273897
Golga7	XLOC_020312	chr8:23241325-23257080
Xpo1	XLOC_002425	chr11:23256040-23297597
Klhl13	XLOC_022617	chrX:23219270-23365053
Zfp322a	XLOC_005368	chr13:23353103-23369202
Usp34	XLOC_002426	chr11:23306894-23497946
Ahsa2	XLOC_003295	chr11:23306894-23497946
Srpk2	XLOC_015717	chr5:23434428-23616571
Zfp213	XLOC_008815	chr17:23556766-23564226
Zfp13	XLOC_008816	chr17:23575851-23599487
Hcfc1r1	XLOC_008278	chr17:23660522-23677449
Thoc6	XLOC_008818	chr17:23660522-23677449
Pus10	XLOC_002427	chr11:23646478-23732876
Pkmyt1	XLOC_008280	chr17:23726335-23740330
Hist1h1c	XLOC_004957	chr13:23738806-23740367
9530082P21Rik	XLOC_008281	chr17:23749235-23754065
Pus7	XLOC_015720	chr5:23740695-23783661
Srrm2	XLOC_008282	chr17:23803186-23829109
Mapre2	XLOC_009331	chr18:23752332-23893861
Smap1	XLOC_000685	chr1:23761925-23922289
Klhl7	XLOC_015063	chr5:23787743-24161231
Zfp35	XLOC_009333	chr18:23989633-24005371
Zfp191	XLOC_009614	chr18:24012266-24020771
Fam135a	XLOC_000687	chr1:24010757-24100341
Kctd5	XLOC_008831	chr17:24047719-24073485
Zfp180	XLOC_017735	chr7:24081943-24107215
Pdpk1	XLOC_008832	chr17:24073679-24141594
Lrrc16a	XLOC_005388	chr13:24012483-24280790
Tjp2	XLOC_010405	chr19:24094501-24225026
Atp6v0c,Atp6v0c-ps2	XLOC_008834	chr17:24163864-24169429
Stx7	XLOC_001352	chr10:24149316-24188959
1600002H07Rik	XLOC_008836	chr17:24215055-24220769
Ccnf,Mir5134	XLOC_008837	chr17:24223231-24251409
Galnt1	XLOC_009334	chr18:24205343-24286816
Fxn	XLOC_010406	chr19:24261452-24280586
1500002O20Rik	XLOC_017743	chr7:24399627-24422777
Cdk5	XLOC_015726	chr5:24418241-24423530
Slc4a2	XLOC_015069	chr5:24425231-24440947
Fastk	XLOC_015727	chr5:24441039-24445235
Polr3a	XLOC_006215	chr14:24448693-24487046
2700062C07Rik	XLOC_009335	chr18:24470870-24477767
9930021D14Rik	XLOC_008294	chr17:24473549-24479078
Mlst8	XLOC_008842	chr17:24473549-24479078
Taf1b	XLOC_004133	chr12:24498580-24558571
Mms22l	XLOC_013675	chr4:24496461-24602948
Tsc2	XLOC_008845	chr17:24549949-24632629
Slc39a6	XLOC_009618	chr18:24579880-24603817
Ethe1	XLOC_017749	chr7:24583837-24608926
Elp2	XLOC_009336	chr18:24603960-24638830
Nthl1	XLOC_008298	chr17:24632681-24638838
Wasl	XLOC_016976	chr6:24613809-24664995
Klf11	XLOC_004135	chr12:24651370-24662782
Zfp598	XLOC_008299	chr17:24669751-24682016
Gfer	XLOC_008849	chr17:24693190-24696156
Nub1	XLOC_015073	chr5:24685814-24710555
Tbl3	XLOC_008850	chr17:24700652-24707653
Lmbrd1	XLOC_000047	chr1:24678543-24766301
BC005537	XLOC_004970	chr13:24801656-24812899
Rheb	XLOC_015736	chr5:24802822-24842361
Fahd1	XLOC_008855	chr17:24848895-24850302
Ehmt1	XLOC_011623	chr2:24790772-24919590
Hagh	XLOC_008307	chr17:24850489-24864450
Nubp2	XLOC_008856	chr17:24882610-24886350
Spsb3	XLOC_008309	chr17:24886673-24892147
Med23	XLOC_001355	chr10:24869985-24913529
Mboat2	XLOC_004137	chr12:24831598-24960299
Ndufaf4	XLOC_013676	chr4:24898082-24905001
Arhgef1	XLOC_017758	chr7:24902985-24926591
Mapk8ip3	XLOC_008858	chr17:24896499-24936977
Arrdc1	XLOC_011624	chr2:24925351-24935281
5730494M16Rik	XLOC_009619	chr18:24709444-25168877
Cbwd1	XLOC_010411	chr19:24919915-24961616
Hn1l	XLOC_008859	chr17:24942469-24960623
Zmynd19	XLOC_010656	chr2:24949801-24959413
Wdr85	XLOC_010657	chr2:24962421-24975098
Mrpl41	XLOC_011625	chr2:24962421-24975098
Prkag2	XLOC_015737	chr5:24862734-25100642
Cramp1l	XLOC_008860	chr17:24961225-25015230
Pnpla7	XLOC_010658	chr2:24976032-25054072
Tm2d2	XLOC_019754	chr8:25017210-25023260
Ift140	XLOC_008312	chr17:25016085-25099497
Telo2	XLOC_008862	chr17:25099568-25115967
Clcn7	XLOC_008314	chr17:25133393-25162099
BC003965	XLOC_008316	chr17:25184560-25187662
Cobra1	XLOC_011628	chr2:25199711-25211489
Gsk3a	XLOC_018785	chr7:25228258-25237851
Galnt11	XLOC_015077	chr5:25222892-25265918
0610007P22Rik	XLOC_008318	chr17:25240169-25256364
Ndor1	XLOC_011634	chr2:25244812-25255414
1810074P20Rik	XLOC_014346	chr4:25248585-25281821
Ube2i	XLOC_008865	chr17:25260510-25275528
Anapc2	XLOC_010666	chr2:25272465-25285916
Kank1	XLOC_010021	chr19:25237201-25434496
Dpp7	XLOC_011638	chr2:25352289-25356332
Npdc1	XLOC_010672	chr2:25403082-25409494
Epb4.1l2	XLOC_001356	chr10:25359797-25523518
Fbxw5	XLOC_010677	chr2:25500777-25505470
Traf2	XLOC_011644	chr2:25517981-25546894
Fgfr1	XLOC_019755	chr8:25518771-25575714
B230208H17Rik	XLOC_011648	chr2:25583017-25608446
Atp5sl	XLOC_017768	chr7:25619492-25625550
Whsc1l1	XLOC_019756	chr8:25602305-25719667
B9d2	XLOC_017771	chr7:25681157-25686558
Ppif	XLOC_005813	chr14:25694169-25701282
Xrcc2	XLOC_015739	chr5:25689815-25705797
Ccdc97	XLOC_018796	chr7:25711116-25719053
Chtf18	XLOC_008870	chr17:25717171-25727415
Ppapdc1b	XLOC_019757	chr8:25720047-25724887
Rpusd1	XLOC_008329	chr17:25727750-25731456
Hnrnpul1	XLOC_018797	chr7:25722038-25754720
Ddhd2	XLOC_020327	chr8:25725323-25754280
Bag4	XLOC_020328	chr8:25764538-25785209
Pot1a	XLOC_016979	chr6:25743734-25809226
Narfl	XLOC_008331	chr17:25773775-25785333
Haghl	XLOC_008872	chr17:25773775-25785333
Lsm1	XLOC_019758	chr8:25785590-25803975
Wdr24	XLOC_008334	chr17:25823626-25828730
Jmjd8	XLOC_008335	chr17:25829042-25833361
Rhot2,Wdr90	XLOC_008877	chr17:25838837-25861515
Fam195a	XLOC_008878	chr17:25863697-25868738
0610011F06Rik	XLOC_008336	chr17:25875499-25877163
Rab40c	XLOC_008880	chr17:25882113-25919714
Camsap1	XLOC_011654	chr2:25926837-25983282
4930444A02Rik	XLOC_020331	chr8:25980603-25994121
Zfp622	XLOC_006640	chr15:25984365-25998482
Fnta	XLOC_020332	chr8:25998721-26015601
Decr2	XLOC_008886	chr17:26081210-26090164
Nme4	XLOC_008887	chr17:26091744-26095470
C330006A16Rik	XLOC_011657	chr2:26136806-26140506
Thap1	XLOC_019762	chr8:26158168-26164151
Axin1	XLOC_008339	chr17:26138685-26195811
Itfg3	XLOC_008890	chr17:26212691-26244242
Luc7l	XLOC_008341	chr17:26252909-26285506
Dnlz	XLOC_011661	chr2:26315532-26352110
Snapc4	XLOC_011663	chr2:26362764-26380653
Sdccag3	XLOC_011664	chr2:26382799-26389316
Pmpca	XLOC_010692	chr2:26389347-26409188
Inpp5e	XLOC_011665	chr2:26389347-26409188
Sec16a	XLOC_011666	chr2:26409430-26445216
Slmap	XLOC_006225	chr14:26413174-26533740
Fancl	XLOC_002431	chr11:26387083-26593920
Vrk2	XLOC_003304	chr11:26387083-26593920
Snhg7	XLOC_011669	chr2:26637175-26640244
Smarca2	XLOC_010025	chr19:26605159-26823907
Bnip1	XLOC_008346	chr17:26781078-26792521
Surf6	XLOC_011674	chr2:26890771-26902813
Med22	XLOC_011675	chr2:26905266-26910642
Surf2	XLOC_010697	chr2:26913377-26933511
Appl1	XLOC_006227	chr14:26918987-26970551
Rexo4	XLOC_011678	chr2:26953562-26964386
Zbtb9	XLOC_008349	chr17:26973178-26976203
Acad8	XLOC_021524	chr9:26974138-26999549
Vps26b	XLOC_021525	chr9:26999676-27030094
5930434B04Rik	XLOC_010700	chr2:27009925-27021089
Erlin2	XLOC_019764	chr8:27023798-27039435
Prosc	XLOC_019765	chr8:27042554-27056132
Ncapd3	XLOC_020840	chr9:27030174-27095315
Ect2	XLOC_013116	chr3:27097221-27153878
Brf2	XLOC_020335	chr8:27123831-27128632
Jam3	XLOC_021526	chr9:27097383-27155421
Rab4b	XLOC_018805	chr7:27168432-27178883
Lemd2	XLOC_008898	chr17:27189599-27204438
Adck4	XLOC_017787	chr7:27233012-27257949
Shkbp1	XLOC_018811	chr7:27342132-27356008
D19Bwg1357e	XLOC_010415	chr19:27388701-27429820
Ccdc50	XLOC_007575	chr16:27388976-27452218
Brd3	XLOC_011685	chr2:27445580-27475673
D14Abb1e	XLOC_005828	chr14:27428846-27508460
Ccdc66	XLOC_006228	chr14:27428846-27508460
Sertad3	XLOC_017790	chr7:27473839-27477364
Sertad1	XLOC_017791	chr7:27486952-27490314
Wdr5	XLOC_010703	chr2:27515146-27536538
AI413582	XLOC_008900	chr17:27563768-27565727
2310022A10Rik	XLOC_017794	chr7:27553294-27582098
Akt2	XLOC_017795	chr7:27591559-27639453
Fam105b	XLOC_007009	chr15:27605920-27630693
Zfp60	XLOC_017798	chr7:27731408-27751689
Paxip1	XLOC_015746	chr5:27740664-27791339
D17Wsu92e	XLOC_008904	chr17:27751234-27820542
Uhrf1bp1	XLOC_008355	chr17:27856506-27900040
Taf11	XLOC_008905	chr17:27901127-27907724
Insig1	XLOC_015084	chr5:28071411-28078662
Fance	XLOC_008362	chr17:28313529-28326574
Plekhg2	XLOC_018823	chr7:28359603-28372662
Rbm33	XLOC_015086	chr5:28317188-28419242
Med29	XLOC_018825	chr7:28385246-28392690
Samd4b	XLOC_018826	chr7:28399521-28436191
Fkbp5	XLOC_008909	chr17:28399094-28486112
Gtf3c5	XLOC_011689	chr2:28566262-28583279
Pak4	XLOC_018829	chr7:28558818-28598184
Srpk1	XLOC_008911	chr17:28589591-28622454
Rnaseh1	XLOC_004142	chr12:28649601-28659591
Tsc1	XLOC_010711	chr2:28641242-28691167
Adi1	XLOC_004143	chr12:28675206-28682174
Snd1	XLOC_016364	chr6:28480347-28888832
Mapk14	XLOC_008367	chr17:28691341-28748405
Ttc15	XLOC_004574	chr12:28690627-28750453
Sars2	XLOC_017818	chr7:28741967-28753879
Mapk13	XLOC_008368	chr17:28769316-28778704
Sirt2	XLOC_017820	chr7:28766751-28788665
Tssc1	XLOC_004144	chr12:28751827-28867491
Ddx31	XLOC_010714	chr2:28840405-28905575
Actn4	XLOC_018834	chr7:28881655-28962280
Sox4	XLOC_005410	chr13:28950729-28953682
Kctd20	XLOC_008372	chr17:28953215-28967937
Stk38	XLOC_008914	chr17:28970884-29007937
Cdc37l1	XLOC_010033	chr19:28990493-29017569
Ttf1	XLOC_010715	chr2:29060262-29087650
Rbm28	XLOC_016986	chr6:29123572-29164724
Pnpt1	XLOC_002438	chr11:29130750-29161828
Setx	XLOC_010716	chr2:29124991-29182471
Smek2	XLOC_002439	chr11:29172906-29220797
Ccdc104	XLOC_003306	chr11:29221535-29247272
BC004004	XLOC_008376	chr17:29268787-29302887
Dpf1	XLOC_017832	chr7:29304004-29317586
Rnf146	XLOC_001909	chr10:29313165-29362442
Med27	XLOC_010717	chr2:29346835-29524788
Nom1	XLOC_015089	chr5:29434666-29452169
Mtif2	XLOC_002441	chr11:29526456-29545255
Tnpo3	XLOC_016991	chr6:29540826-29609607
Cdkal1	XLOC_005411	chr13:29325305-29855588
Opa1	XLOC_007578	chr16:29579333-29654602
Ube3c	XLOC_015090	chr5:29569241-29676077
Ermp1	XLOC_010424	chr19:29609882-29648420
Rapgef1	XLOC_010718	chr2:29619719-29740363
Ftsjd2	XLOC_008382	chr17:29660600-29717017
1110021J02Rik	XLOC_008921	chr17:29660600-29717017
Dnajb6	XLOC_015091	chr5:29735333-29786478
Trub2	XLOC_011696	chr2:29776110-29787671
Coq4	XLOC_010720	chr2:29788262-29797743
Slc27a4	XLOC_010721	chr2:29802679-29817522
Urm1	XLOC_010722	chr2:29827388-29844996
Rtn4	XLOC_002443	chr11:29692897-30026033
Cercam	XLOC_010723	chr2:29869493-29882840
Odf2	XLOC_010724	chr2:29889719-29931746
Actr8	XLOC_005833	chr14:29978336-29993221
Spna2	XLOC_010726	chr2:29965559-30031450
Zfp568	XLOC_017839	chr7:29983954-30028282
Wdr34	XLOC_011698	chr2:30031557-30048879
Uhrf2	XLOC_010045	chr19:30030512-30093724
Zfp82	XLOC_018851	chr7:30056033-30072823
Tyms	XLOC_015752	chr5:30058199-30073625
Zfp566	XLOC_018852	chr7:30077336-30090510
Zdhhc12	XLOC_011699	chr2:30078765-30093635
Nrf1	XLOC_016381	chr6:30047987-30153458
Zfp260	XLOC_017840	chr7:30095075-30107614
Hadha	XLOC_015754	chr5:30103583-30154980
Tbc1d13	XLOC_010729	chr2:30133870-30152013
Spnb2	XLOC_003311	chr11:30099394-30219772
Hadhb	XLOC_015095	chr5:30155321-30184583
D2Wsu81e	XLOC_011701	chr2:30171523-30178459
Ccbl1	XLOC_011702	chr2:30185130-30205699
Lrrc8a	XLOC_010731	chr2:30237768-30263790
Ept1	XLOC_015097	chr5:30232617-30272430
Ube2h	XLOC_016995	chr6:30211289-30304539
Wdr62	XLOC_018856	chr7:30240137-30280421
Dcp1a	XLOC_005835	chr14:30008999-30527056
Dolk	XLOC_011704	chr2:30284228-30286354
Pik3c3	XLOC_009342	chr18:30272895-30348120
Sh3glb2	XLOC_011705	chr2:30344808-30359231
Fam73b	XLOC_010734	chr2:30364232-30385519
Zc3hc1	XLOC_016996	chr6:30366387-30391010
Btbd9	XLOC_008923	chr17:30215523-30576287
Dolpp1	XLOC_010735	chr2:30392415-30415748
Klhdc10	XLOC_016383	chr6:30401908-30455174
Tmem209	XLOC_016997	chr6:30481232-30509706
BC053749	XLOC_018864	chr7:30539133-30552272
Lin37	XLOC_018865	chr7:30555440-30559646
Psenen	XLOC_018866	chr7:30561865-30563184
Trmt11	XLOC_001912	chr10:30534224-30600749
Wbp7	XLOC_018867	chr7:30568854-30588726
Tmem18	XLOC_004147	chr12:30584442-30591219
Mynn	XLOC_012577	chr3:30602086-30618494
Prkcd	XLOC_006232	chr14:30595353-30626208
Hint3	XLOC_001914	chr10:30608206-30618366
4930471M23Rik	XLOC_015101	chr5:30647938-30659729
Haus5	XLOC_018873	chr7:30653707-30664994
Rft1	XLOC_005837	chr14:30654374-30691313
Tsga14	XLOC_016998	chr6:30653456-30693682
Sec62	XLOC_012580	chr3:30792875-30821263
Asb6	XLOC_011709	chr2:30823097-30828300
Psme4	XLOC_002444	chr11:30771774-30880361
Phf3	XLOC_000693	chr1:30802341-30863256
Copg2	XLOC_016999	chr6:30809558-30896760
Tmem214	XLOC_015105	chr5:30869646-30877467
Exoc2	XLOC_005414	chr13:30813917-30974047
Acp1	XLOC_004579	chr12:30884323-30911612
Preb	XLOC_015761	chr5:30950065-30960361
Tor1b	XLOC_010741	chr2:30953000-30959015
Tor1a	XLOC_011711	chr2:30960560-30967918
Nek4	XLOC_005842	chr14:30951487-30987401
BC005624	XLOC_011712	chr2:30972832-30981941
Glt8d1	XLOC_005843	chr14:30999825-31019089
Prkci	XLOC_012582	chr3:30995770-31052740
Slc5a6	XLOC_015762	chr5:31036035-31054623
Cad	XLOC_015112	chr5:31054810-31078479
Pbrm1	XLOC_005844	chr14:31019137-31121592
Skil	XLOC_012583	chr3:31095060-31122577
Mpv17	XLOC_015765	chr5:31140660-31154242
D330023K18Rik	XLOC_011714	chr2:31151048-31152291
Tti2	XLOC_019776	chr8:31150315-31168724
Mak16	XLOC_020343	chr8:31150315-31168724
Cstf2t	XLOC_010047	chr19:30564486-31765033
Gtf3c2	XLOC_015766	chr5:31156005-31180144
Aplp2	XLOC_021530	chr9:31149556-31211815
Nisch	XLOC_006241	chr14:31170927-31206826
Eif2b4	XLOC_015767	chr5:31187557-31193139
Snx17	XLOC_015115	chr5:31193303-31198900
Zfp513	XLOC_015768	chr5:31198980-31202303
Fut10	XLOC_019777	chr8:31187331-31261483
Bap1	XLOC_005848	chr14:31251488-31259929
Ift172	XLOC_015770	chr5:31253278-31291114
Dld	XLOC_004580	chr12:31331561-31351437
Capn7	XLOC_005849	chr14:31336723-31371983
Gm3258	XLOC_001918	chr10:31332379-31445921
Nfrkb	XLOC_020850	chr9:31386191-31421334
Mkln1	XLOC_016392	chr6:31398827-31509477
Zfp512	XLOC_015119	chr5:31452435-31481753
Cbll1	XLOC_004581	chr12:31484828-31499616
2006-03-01	XLOC_007014	chr15:31455898-31531037
Eaf1	XLOC_005850	chr14:31495078-31509858
Wdr4	XLOC_008932	chr17:31494321-31512487
Supt7l	XLOC_015772	chr5:31514568-31526762
Slc4a1ap	XLOC_015122	chr5:31526994-31554038
Pknox1	XLOC_008392	chr17:31564772-31607693
Fubp3	XLOC_010746	chr2:31572724-31617519
Fam173b	XLOC_006648	chr15:31602115-31617535
Bcap29	XLOC_004583	chr12:31595353-31634658
Dus4l	XLOC_004584	chr12:31640054-31654826
Bod1	XLOC_003317	chr11:31665149-31671862
Exosc2	XLOC_010748	chr2:31670736-31681307
Sap130	XLOC_009343	chr18:31634382-31723061
Abl1	XLOC_010749	chr2:31688555-31804227
Dlg1	XLOC_007583	chr16:31663442-31873356
Ammecr1l	XLOC_009344	chr18:31759823-31784083
Cog5	XLOC_004153	chr12:31654868-31950535
Sik1	XLOC_008935	chr17:31844249-31855792
Bre	XLOC_015124	chr5:31698049-32084739
Ncbp2	XLOC_007586	chr16:31948545-31958472
Senp5	XLOC_007933	chr16:31959669-32003287
Nup214	XLOC_010752	chr2:31974449-32053975
Rrp1b	XLOC_008394	chr17:32036161-32062862
Gmds	XLOC_005418	chr13:31819585-32338544
Dph3	XLOC_006249	chr14:32080561-32085665
Iws1	XLOC_009348	chr18:32067733-32104331
Pigx	XLOC_007935	chr16:32084415-32099727
Oxnad1	XLOC_005853	chr14:32085727-32103203
1500031L02Rik	XLOC_007587	chr16:32099801-32108054
Prrc2b	XLOC_010754	chr2:32151147-32234537
Mpg	XLOC_002451	chr11:32226504-32267614
Nprl3	XLOC_003320	chr11:32226504-32267614
Pomt1	XLOC_010755	chr2:32236682-32260105
Parg	XLOC_005856	chr14:32201970-32297549
Wdr53	XLOC_007589	chr16:32247226-32257083
Ercc3	XLOC_009350	chr18:32240330-32270147
Sgms1	XLOC_010434	chr19:32122726-32388454
Rnf168	XLOC_007591	chr16:32277460-32301439
Golga2	XLOC_010756	chr2:32288252-32307921
Akap8	XLOC_008941	chr17:32303675-32321153
Akap8l	XLOC_008942	chr17:32321423-32350577
Wiz	XLOC_008943	chr17:32354049-32389439
Pcyt1a	XLOC_007595	chr16:32430920-32475065
Ubtd2	XLOC_002458	chr11:32455371-32518709
Minpp1	XLOC_010050	chr19:32485768-32515370
Zfp639	XLOC_012588	chr3:32510549-32520833
Fam102a	XLOC_010761	chr2:32535358-32569750
Mfn1	XLOC_012589	chr3:32529481-32579225
Dpm2	XLOC_010762	chr2:32570857-32573571
Casp8ap2	XLOC_013682	chr4:32615472-32653265
Yes1	XLOC_015128	chr5:32611170-32687066
Fpgs	XLOC_011724	chr2:32646594-32694175
Atad1	XLOC_010435	chr19:32672562-32712298
Fbxw11	XLOC_002460	chr11:32642874-32746814
Cdk9	XLOC_011725	chr2:32705781-32712784
Mrpl47	XLOC_013129	chr3:32727496-32736755
Pisd	XLOC_015774	chr5:32736313-32785626
Tor2a	XLOC_010768	chr2:32757233-32775383
Wrnip1	XLOC_004998	chr13:32802029-32822610
Stxbp1	XLOC_011731	chr2:32787606-32847237
C330019G07Rik	XLOC_015775	chr5:32789206-32854230
Nampt	XLOC_004155	chr12:32820334-32853369
Fyttd1	XLOC_007600	chr16:32877783-32908963
Depdc5	XLOC_015129	chr5:32863720-32994233
Sypl	XLOC_004157	chr12:32953944-32979502
Zfp472	XLOC_008402	chr17:32965830-32979211
Iqcg	XLOC_007944	chr16:32914099-33056186
Ywhah	XLOC_015130	chr5:33018815-33027966
Ube2j1	XLOC_013686	chr4:33031424-33052364
Stard4	XLOC_009632	chr18:33201420-33213816
Snx4	XLOC_007606	chr16:33251455-33299562
Maea	XLOC_015132	chr5:33335571-33373294
Rngtt	XLOC_013690	chr4:33310310-33502610
Mapk8	XLOC_006256	chr14:33377898-33447158
Twistnb	XLOC_004161	chr12:33429623-33439380
Exoc4	XLOC_016395	chr6:33249149-33972930
Fam53a	XLOC_015778	chr5:33600352-33629635
Ppp2cb	XLOC_019783	chr8:33599620-33641976
Ubxn8	XLOC_020347	chr8:33599620-33641976
Tmem129	XLOC_015780	chr5:33653215-33657832
Tacc3	XLOC_015134	chr5:33658146-33672197
Gsr	XLOC_019784	chr8:33653237-33698162
Rab23	XLOC_000053	chr1:33719895-33742564
Rab11b	XLOC_008962	chr17:33742483-33760486
Letm1	XLOC_015781	chr5:33741351-33782704
Angptl4	XLOC_008963	chr17:33774899-33781575
Zfp451	XLOC_000700	chr1:33761752-33814427
Kank3	XLOC_008414	chr17:33810522-33822914
Ttc14	XLOC_012594	chr3:33800194-33844310
Cd320	XLOC_008416	chr17:33843090-33849774
Rbpms	XLOC_020349	chr8:33782643-33929841
Whsc1	XLOC_015136	chr5:33843111-33897966
Tapbp	XLOC_008420	chr17:33919477-33929290
Rgl2	XLOC_008421	chr17:33929893-33937687
Wdr46	XLOC_008422	chr17:33940722-33949695
Umps	XLOC_007946	chr16:33955011-33967003
Vps52	XLOC_008423	chr17:33955881-33966488
Rwdd1	XLOC_001926	chr10:33996554-34019616
H2-Ke6	XLOC_008974	chr17:34026032-34028055
Rxrb	XLOC_008425	chr17:34031811-34038403
Fxr1	XLOC_012595	chr3:34020078-34081326
Haus3,Poln	XLOC_015783	chr5:34007199-34169448
Dctn6	XLOC_020350	chr8:34090422-34108511
Mtdh	XLOC_006653	chr15:34082718-34142385
Leprotl1	XLOC_020351	chr8:34135571-34146739
Tmem66	XLOC_019787	chr8:34154562-34170847
Slc35b4	XLOC_017008	chr6:34155878-34177054
Pdcd2l	XLOC_018903	chr7:34184496-34196647
Laptm4b	XLOC_006654	chr15:34238025-34284295
4931406P16Rik	XLOC_018905	chr7:34236713-34285609
Fam35a	XLOC_006261	chr14:34237034-34310503
Tspyl1	XLOC_001370	chr10:34282189-34284885
Lsm14a	XLOC_018906	chr7:34344719-34389540
Akr1b10	XLOC_016398	chr6:34384246-34396949
Fam193a	XLOC_015141	chr5:34369932-34486458
Ccdc115	XLOC_000704	chr1:34436669-34439672
Imp4	XLOC_000055	chr1:34439828-34445747
Bmpr1a	XLOC_006264	chr14:34411067-34502546
Fam13b	XLOC_009637	chr18:34409422-34506823
Hrsp12	XLOC_007023	chr15:34484021-34495246
Lipa	XLOC_010441	chr19:34492315-34527474
Pop1	XLOC_006657	chr15:34495310-34530653
Mapkap1	XLOC_010777	chr2:34432024-34624950
Akirin2	XLOC_013692	chr4:34550614-34614942
Orc3	XLOC_014357	chr4:34550614-34614942
Pbx2	XLOC_008443	chr17:34592470-34597341
Rnf5	XLOC_008984	chr17:34601098-34603561
Add1	XLOC_015143	chr5:34573713-34632305
Agpat1	XLOC_008445	chr17:34605860-34615971
Kif20a	XLOC_009361	chr18:34598614-34651736
Brd8	XLOC_009640	chr18:34598614-34651736
Cdc23	XLOC_009641	chr18:34598614-34651736
Mfsd10	XLOC_015787	chr5:34633646-34637114
Rars2	XLOC_013693	chr4:34614957-34660167
Fkbpl	XLOC_008447	chr17:34644882-34646327
Nop14	XLOC_015788	chr5:34638535-34660148
Atf6b	XLOC_008448	chr17:34647179-34655072
Slc35a1	XLOC_014358	chr4:34663256-34687438
Ccdc14	XLOC_007613	chr16:34690615-34725194
Wapal	XLOC_005875	chr14:34673927-34746217
Gapvd1	XLOC_011741	chr2:34676982-34755232
Fam53c	XLOC_009362	chr18:34758905-34773760
1810030N24Rik	XLOC_014361	chr4:34768671-34778337
Rabepk	XLOC_011742	chr2:34778665-34799912
Kdm3b	XLOC_009363	chr18:34777007-34839370
Fbxw2	XLOC_011743	chr2:34804363-34826235
Ccdc99	XLOC_003331	chr11:34809184-34833641
Fam168b	XLOC_000707	chr1:34813217-34843050
Stk19	XLOC_008990	chr17:34823992-34836903
Zfp292	XLOC_014362	chr4:34803109-34882948
Skiv2l	XLOC_008991	chr17:34839225-34850204
Psmd5	XLOC_011744	chr2:34852088-34870962
Plekhb2	XLOC_000061	chr1:34849958-34879585
Prpf4b	XLOC_005014	chr13:34875493-34902878
Etf1	XLOC_009644	chr18:34902784-34932003
Kif20b	XLOC_010063	chr19:34922357-34975731
Eci2	XLOC_005433	chr13:34977747-34994144
Rgs12	XLOC_015147	chr5:34949447-35033593
Vars	XLOC_008458	chr17:35000906-35016329
Cebpg	XLOC_018909	chr7:35046421-35056566
Ptplb	XLOC_007615	chr16:35022420-35109175
Cnot4	XLOC_017013	chr6:35022064-35133737
Abhd16a	XLOC_008465	chr17:35089290-35102987
Lrpap1	XLOC_015789	chr5:35091505-35105697
Gpank1	XLOC_008467	chr17:35121495-35124815
Bag6	XLOC_008469	chr17:35135177-35147322
Cep110	XLOC_010780	chr2:35109491-35178822
Rab14	XLOC_011749	chr2:35180204-35201120
Foxred1	XLOC_021538	chr9:35204220-35210925
3110043O21Rik	XLOC_014365	chr4:35191281-35225880
Nup205	XLOC_016405	chr6:35177615-35247598
Srpr	XLOC_020857	chr9:35211202-35267780
Fam118b	XLOC_021539	chr9:35211202-35267780
Rpusd4	XLOC_020858	chr9:35267880-35275957
Gpatch1	XLOC_018911	chr7:35276543-35318440
Ccdc123	XLOC_017874	chr7:35397092-35438684
Pdia5	XLOC_007951	chr16:35397311-35490873
Eri1	XLOC_020354	chr8:35465264-35495533
Tcf19	XLOC_009012	chr17:35512734-35516824
Cchcr1	XLOC_008482	chr17:35517115-35531015
Mtpn	XLOC_017016	chr6:35508823-35539888
Snhg4	XLOC_009367	chr18:35553409-35558316
Pus3	XLOC_020861	chr9:35559465-35570069
Ankrd27	XLOC_017876	chr7:35586246-35639237
Vars2	XLOC_009015	chr17:35655634-35667592
Gtf2h4	XLOC_009016	chr17:35667738-35673682
Ube2d2	XLOC_009373	chr18:35771558-35807172
Atp11b	XLOC_012598	chr3:35754137-35856276
Zfp507	XLOC_018918	chr7:35772345-35838074
Flot1	XLOC_008489	chr17:35823356-35832787
Mdc1	XLOC_008490	chr17:35841497-35859670
Dhx16	XLOC_008493	chr17:35879777-35892668
Rpp40	XLOC_005434	chr13:35895103-35906347
Atat1	XLOC_009020	chr17:35897597-35910068
Dcun1d1	XLOC_013135	chr3:35892104-35932966
Mrps18b	XLOC_009021	chr17:35910384-35916369
Ppp1r10	XLOC_008494	chr17:35916910-35932283
Prr3	XLOC_009024	chr17:35972538-35979825
Gnl1	XLOC_008497	chr17:35979954-35989462
Mccc1	XLOC_013136	chr3:35959305-36053547
Kpna1	XLOC_007620	chr16:35983362-36036162
Tspan13	XLOC_004595	chr12:36014554-36042478
Lyrm4	XLOC_005435	chr13:35978796-36117357
Acad9	XLOC_012600	chr3:36065999-36092857
Ccdc58	XLOC_007622	chr16:36071659-36092118
Mrrf	XLOC_010785	chr2:36116078-36190283
Rbm18	XLOC_011758	chr2:36116078-36190283
Uggt1	XLOC_000708	chr1:36140027-36244302
Rnf19a	XLOC_007032	chr15:36239933-36283147
Fars2	XLOC_005019	chr13:36117410-36537593
4632411B12Rik	XLOC_000710	chr1:36335729-36369181
Lman2l	XLOC_000711	chr1:36423185-36445239
Grpel1	XLOC_015158	chr5:36465184-36484285
Ankrd46	XLOC_007033	chr15:36477667-36496791
Cnnm4	XLOC_000064	chr1:36471596-36508776
Cnnm3	XLOC_000065	chr1:36511875-36528237
Tbc1d14	XLOC_015797	chr5:36490603-36586226
Exosc9	XLOC_012603	chr3:36552605-36571996
Bbs7	XLOC_013143	chr3:36573142-36613389
Ankhd1	XLOC_009380	chr18:36560602-36658908
Eif4ebp3	XLOC_009381	chr18:36664059-36666324
Slc35a4	XLOC_009382	chr18:36671158-36683862
Actr1b	XLOC_000716	chr1:36699201-36709925
Chek1	XLOC_021555	chr9:36708481-36726658
Tmco6	XLOC_009383	chr18:36735069-36744548
Wdr55	XLOC_009385	chr18:36760238-36766214
Hars	XLOC_009663	chr18:36766527-36783205
Hars2	XLOC_009386	chr18:36783279-36792560
Ei24	XLOC_021557	chr9:36779152-36797393
Zmat2	XLOC_009387	chr18:36793922-36799660
Trim26	XLOC_008505	chr17:36837140-36859380
Tnks2	XLOC_010067	chr19:36834231-36893477
Ube2a	XLOC_022145	chrX:36874365-36884220
Golgb1	XLOC_007630	chr16:36880518-36933085
Ppp1r11	XLOC_009044	chr17:36948354-36951792
Znrd1as	XLOC_008510	chr17:36958591-36965623
Btaf1	XLOC_010068	chr19:36926078-37014057
Wfs1	XLOC_015803	chr5:36966103-36988982
Zfp706	XLOC_007037	chr15:36997026-37007402
Nkap	XLOC_022148	chrX:37126762-37168842
2005-03-01	XLOC_010070	chr19:37207544-37224457
Ide	XLOC_010454	chr19:37268740-37330613
Taf7	XLOC_009665	chr18:36930284-37841872
Creb3l2	XLOC_017020	chr6:37331020-37442148
Kif11	XLOC_010071	chr19:37376402-37421859
Nudt6	XLOC_013148	chr3:37404983-37419590
6330578E17Rik	XLOC_000718	chr1:37417084-37430103
Unc50	XLOC_000071	chr1:37430171-37439124
Rabgap1	XLOC_010808	chr2:37443284-37566437
BC024479	XLOC_020871	chr9:37489320-37524150
Gtf2e1	XLOC_007969	chr16:37509795-37539769
Rabl3	XLOC_007633	chr16:37539893-37572385
Strbp	XLOC_011772	chr2:37569867-37647285
Gm5148	XLOC_013149	chr3:37714189-37724360
Lrrc58	XLOC_007636	chr16:37868399-37888857
Mitd1	XLOC_000723	chr1:37878889-37890411
Rreb1	XLOC_005021	chr13:37826037-37952005
Trim24	XLOC_016411	chr6:37870810-37966289
Hdac3	XLOC_009667	chr18:37936970-37954988
Ssr1	XLOC_005438	chr13:37971400-37994190
C80913	XLOC_018920	chr7:37959991-38019552
Txndc9	XLOC_000726	chr1:37983866-37997208
Ubr5	XLOC_007041	chr15:37967327-38078853
Riok1	XLOC_005022	chr13:38036988-38061433
Eif5b	XLOC_000074	chr1:37998009-38129662
Rev1	XLOC_000727	chr1:37998009-38129662
Cep55	XLOC_010076	chr19:38055024-38074425
Ccne1	XLOC_018921	chr7:38097983-38107490
Gsk3b	XLOC_007639	chr16:38085063-38246079
5730455O13Rik	XLOC_010457	chr19:38188478-38224132
Snrnp48	XLOC_005024	chr13:38204938-38227663
0610009O20Rik	XLOC_009413	chr18:38238404-38262629
Tmem128	XLOC_015168	chr5:38260374-38269618
Pop4	XLOC_018923	chr7:38262819-38271348
Klf10	XLOC_007042	chr15:38294412-38300707
Rnf14	XLOC_009414	chr18:38296634-38317849
Gnpda1	XLOC_009673	chr18:38327536-38338993
Azin1	XLOC_007043	chr15:38487429-38519266
4930455C21Rik	XLOC_007976	chr16:38497842-38522663
Poglut1	XLOC_007977	chr16:38525179-38550184
Wdr1	XLOC_015810	chr5:38526812-38561595
Cul4b	XLOC_022666	chrX:38531620-38576196
Tmem39a	XLOC_007643	chr16:38558697-38592162
Luc7l2	XLOC_016416	chr6:38551443-38609470
Mcts1	XLOC_022175	chrX:38600657-38613522
Muted	XLOC_005441	chr13:38602705-38635109
C1galt1c1	XLOC_022667	chrX:38630782-38635143
Atp6v1c1	XLOC_006667	chr15:38661903-38692444
Noc3l	XLOC_010458	chr19:38788127-38819237
Pdcl3	XLOC_000076	chr1:38987813-38997236
Tusc3	XLOC_019794	chr8:39005866-39130817
1700025K23Rik	XLOC_001934	chr10:39118807-39133895
Tube1	XLOC_001377	chr10:39134022-39163794
Ppp6c	XLOC_011781	chr2:39196797-39226338
Slc37a3	XLOC_017030	chr6:39334770-39377707
Rnf149	XLOC_000733	chr1:39551295-39577347
Braf	XLOC_017033	chr6:39603236-39725463
Mrps33	XLOC_017034	chr6:39801806-39810936
Map4k4	XLOC_000080	chr1:39900912-40026310
Arl4a	XLOC_004599	chr12:40033290-40037987
Yipf5	XLOC_009677	chr18:40204864-40219399
Ifrd1	XLOC_004602	chr12:40203128-40223189
Gtf3c6	XLOC_001943	chr10:40249202-40257665
Topors	XLOC_014370	chr4:40259605-40270221
Amd1	XLOC_001944	chr10:40287457-40302188
Zfp277	XLOC_004604	chr12:40315045-40445790
Sorbs1	XLOC_010467	chr19:40292039-40513812
Cnot7	XLOC_020365	chr8:40493035-40511304
Vps37a	XLOC_019798	chr8:40511782-40634792
Aptx	XLOC_014373	chr4:40682077-40703187
Hmmr	XLOC_003338	chr11:40701387-40733437
Nudcd2	XLOC_002468	chr11:40733641-40740046
Dnaja1,Mir207	XLOC_013701	chr4:40722467-40757885
Smu1	XLOC_014374	chr4:40722467-40757885
Ccng1	XLOC_003339	chr11:40748551-40755286
Plk4	XLOC_012615	chr3:40799950-40816883
B4galt1	XLOC_014375	chr4:40804601-40853998
Cdc40	XLOC_001945	chr10:40831621-40883143
Zfp518a	XLOC_010095	chr19:40894704-40917947
Wasf1	XLOC_001385	chr10:40883533-40938569
Cenpq	XLOC_009081	chr17:40923054-40934551
Tspan14	XLOC_006277	chr14:40906443-40966807
Mut	XLOC_008552	chr17:40934684-40961989
Nfx1	XLOC_013704	chr4:40970942-41025992
5730469M10Rik	XLOC_006278	chr14:40993739-41013775
Nol6	XLOC_014380	chr4:41114426-41124339
Ube2r2	XLOC_013706	chr4:41136020-41193370
Ubap2	XLOC_014381	chr4:41194314-41275135
Tm9sf3	XLOC_010473	chr19:41210841-41264004
Pcm1	XLOC_019806	chr8:41239758-41334087
Asah1	XLOC_020369	chr8:41340642-41374697
Ubap1	XLOC_013707	chr4:41348995-41389766
Zbtb24	XLOC_001386	chr10:41450395-41465574
Nudt2	XLOC_013708	chr4:41465147-41480926
Smpd2	XLOC_001948	chr10:41487171-41490340
Phf17	XLOC_012619	chr3:41555733-41616864
Sclt1	XLOC_013158	chr3:41626704-41742514
Galt	XLOC_013711	chr4:41755252-41759125
Cep57l1	XLOC_001950	chr10:41718839-41809868
Ccl27a	XLOC_014393	chr4:41760442-41774176
Arhgap19	XLOC_010476	chr19:41766587-41802084
Bod1l	XLOC_015817	chr5:41787539-41844315
Thoc2	XLOC_022669	chrX:41794993-41911901
Sesn1	XLOC_001391	chr10:41810573-41908436
Rrp12	XLOC_010478	chr19:41862850-41896153
Pgam1	XLOC_010100	chr19:41911870-41918665
Exosc1	XLOC_010479	chr19:41922979-41933314
Zdhhc16	XLOC_010101	chr19:41933471-41981136
Mms19	XLOC_010480	chr19:41933471-41981136
Morn4	XLOC_010481	chr19:42074938-42086370
Pi4k2a	XLOC_010106	chr19:42090434-42122218
Zfyve27	XLOC_010108	chr19:42170566-42194592
Stag2	XLOC_022180	chrX:42149411-42277175
Lars	XLOC_009681	chr18:42202348-42262071
Gstk1	XLOC_016447	chr6:42245934-42250441
Sc5d	XLOC_021606	chr9:42254176-42264300
Casp2	XLOC_016449	chr6:42265038-42282496
Rbm27	XLOC_009422	chr18:42275352-42341540
Tcerg1	XLOC_009424	chr18:42511486-42575785
D19Ertd386e	XLOC_010110	chr19:42518804-42592256
Ostm1	XLOC_001393	chr10:42678915-42702462
Cd2ap	XLOC_009085	chr17:42792950-42876424
Fancg	XLOC_014402	chr4:43002336-43010301
Pigo	XLOC_014403	chr4:43017637-43025756
Tgfbrap1	XLOC_000742	chr1:43047268-43098622
Pdss2	XLOC_001397	chr10:43221485-43464882
Nol7	XLOC_005037	chr13:43398375-43480973
Slu7	XLOC_002471	chr11:43433730-43447981
Ccdc107	XLOC_013732	chr4:43493364-43495921
E130306D19Rik	XLOC_014410	chr4:43496143-43499660
Ttc35	XLOC_006679	chr15:43477228-43527777
Nck2	XLOC_000095	chr1:43445750-43570518
Tln1	XLOC_014412	chr4:43531512-43562583
Gba2	XLOC_014413	chr4:43562633-43587487
Slc25a28	XLOC_010491	chr19:43663800-43674881
Pwwp2a	XLOC_002474	chr11:43681997-43722633
Cox15	XLOC_010492	chr19:43689688-43753000
Ttc1	XLOC_003346	chr11:43730005-43747973
Cutc	XLOC_010115	chr19:43753022-43768638
Uxs1	XLOC_000744	chr1:43750230-43827708
Qtrtd1	XLOC_007987	chr16:43861412-43889676
Qrsl1	XLOC_001957	chr10:43874189-43901736
Rtn4ip1	XLOC_001402	chr10:43901806-43947862
2610015P09Rik	XLOC_007651	chr16:43889901-43964314
Tpp2	XLOC_000097	chr1:43934006-44002971
Erlin1	XLOC_010496	chr19:44034942-44069785
Chuk	XLOC_010497	chr19:44073333-44107477
Atp6v1a	XLOC_007990	chr16:44085403-44139019
Kdelc1	XLOC_000747	chr1:44106545-44118773
Cwf19l1	XLOC_010498	chr19:44108636-44135876
Bivm	XLOC_000098	chr1:44119967-44144771
Bloc1s2	XLOC_010499	chr19:44139246-44146446
Rnf38	XLOC_014425	chr4:44126211-44168283
Naa50	XLOC_007652	chr16:44139808-44163364
Ercc5	XLOC_000099	chr1:44147743-44181260
2410002F23Rik	XLOC_017932	chr7:44246721-44252319
Hinfp	XLOC_021619	chr9:44295672-44305671
Atg5	XLOC_001404	chr10:44268357-44364291
Dpagt1	XLOC_020964	chr9:44326844-44333600
Melk	XLOC_013747	chr4:44300916-44364675
Vps11	XLOC_021622	chr9:44348104-44361670
Hyou1	XLOC_020966	chr9:44379489-44392369
Eny2	XLOC_006681	chr15:44375226-44437685
Nudcd1	XLOC_007055	chr15:44375226-44437685
Ccdc84	XLOC_021624	chr9:44407713-44418007
Ublcp1	XLOC_003348	chr11:44454570-44470548
2310044H10Rik	XLOC_018950	chr7:44489937-44496513
Pold1	XLOC_018953	chr7:44532743-44548815
Rnf145	XLOC_002476	chr11:44518963-44565520
Nr1h2	XLOC_018954	chr7:44549632-44553923
Hif1an	XLOC_010122	chr19:44562853-44576274
Ddx6	XLOC_020970	chr9:44604891-44640731
Ebag9	XLOC_006683	chr15:44619640-44641026
Gtdc1	XLOC_011784	chr2:44564421-44861622
Arcn1	XLOC_021629	chr9:44742143-44767808
Vrk3	XLOC_017944	chr7:44748628-44777514
Ift46	XLOC_020972	chr9:44773008-44792714
Jarid2	XLOC_005043	chr13:44730773-44921643
Tbc1d17	XLOC_018958	chr7:44812255-44849079
Zcchc7	XLOC_013748	chr4:44756558-44932214
Pnkp	XLOC_017948	chr7:44857180-44862929
Supt3h	XLOC_008562	chr17:44604000-45119284
Fam178a	XLOC_010124	chr19:44931118-44984550
Bcl2l12	XLOC_018964	chr7:44986899-44997579
Irf3	XLOC_017952	chr7:44997647-45002848
Fat1	XLOC_019809	chr8:44950207-45052257
Zbtb5	XLOC_014428	chr4:44991242-45012412
Mrpl43	XLOC_010506	chr19:45005013-45006442
Peo1	XLOC_010126	chr19:45006557-45012762
Polr1e	XLOC_013750	chr4:45018624-45033692
Prrg2	XLOC_018967	chr7:45053606-45061652
Nosip	XLOC_017954	chr7:45062428-45078503
Prep	XLOC_001406	chr10:45067213-45158995
Aldh16a1	XLOC_018977	chr7:45141839-45160064
Gnpnat1	XLOC_006295	chr14:45351185-45388796
Mcart1	XLOC_014433	chr4:45395923-45408766
Cdc5l	XLOC_009094	chr17:45391887-45433707
Gys1	XLOC_017966	chr7:45434838-45456617
Btrc	XLOC_010131	chr19:45363733-45533343
Fermt2	XLOC_006296	chr14:45458791-45530065
Nucb1	XLOC_018990	chr7:45492673-45510408
Med28	XLOC_015179	chr5:45520228-45529284
Poll	XLOC_010509	chr19:45552275-45560543
Slc35b2	XLOC_008566	chr17:45564151-45567669
Bcat2	XLOC_017970	chr7:45567794-45589710
Dpcd	XLOC_010132	chr19:45560614-45660193
Tmem63b	XLOC_009101	chr17:45660176-45686218
Sphk2	XLOC_018996	chr7:45705246-45718002
Abhd10	XLOC_008001	chr16:45730396-45742906
Npm3	XLOC_010513	chr19:45747733-45749563
Ncapg	XLOC_015180	chr5:45669924-45857540
Lcorl	XLOC_015826	chr5:45669924-45857540
Mgea5	XLOC_010514	chr19:45750258-45783291
Cep164	XLOC_021642	chr9:45766945-45828638
Wdr75	XLOC_000102	chr1:45795500-45823613
Cyth2	XLOC_018999	chr7:45806636-45814316
Bace1	XLOC_020984	chr9:45838528-45862484
Clint1	XLOC_002479	chr11:45851963-45910625
Rnf214	XLOC_021643	chr9:45863690-45936058
9130011E15Rik	XLOC_010516	chr19:45818143-45998488
Sidt2	XLOC_021645	chr9:45937874-45955249
Thg1l	XLOC_003351	chr11:45948153-45955494
Pafah1b2	XLOC_021646	chr9:45965310-45984871
Ufsp2	XLOC_019814	chr8:45975538-45996859
Ankrd37	XLOC_020387	chr8:45996907-45999850
Ldb1	XLOC_010517	chr19:46032600-46045211
Nomo1	XLOC_017984	chr7:46033695-46084212
Pprc1	XLOC_010134	chr19:46056538-46072909
Nolc1	XLOC_010135	chr19:46075862-46085531
Tstd2	XLOC_014437	chr4:46039221-46138475
Mad2l1bp	XLOC_009105	chr17:46147384-46153551
Ncbp1	XLOC_013760	chr4:46138510-46172402
Gtpbp2	XLOC_008569	chr17:46161031-46169370
Gbf1	XLOC_010137	chr19:46152557-46286510
Xpo5	XLOC_008570	chr17:46202854-46242299
Yipf3	XLOC_008572	chr17:46248079-46252537
Pggt1b	XLOC_009695	chr18:46239948-46280850
Tjap1	XLOC_009108	chr17:46257850-46283026
Zfp259	XLOC_020990	chr9:46273063-46282642
Bud13	XLOC_020991	chr9:46283011-46298783
Cuedc2	XLOC_010520	chr19:46328183-46338660
Actr1a	XLOC_010522	chr19:46376813-46395735
Zfp318	XLOC_008575	chr17:46383765-46420918
Med7	XLOC_002484	chr11:46436946-46442721
Pvrl3	XLOC_008005	chr16:46394857-46496967
Acsl1	XLOC_019817	chr8:46471041-46536050
Trim8	XLOC_010143	chr19:46501647-46516455
Fem1c	XLOC_009698	chr18:46504605-46525971
Mlf1ip	XLOC_019818	chr8:46552068-46617200
Ccdc111	XLOC_020391	chr8:46552068-46617200
Sfxn2	XLOC_010144	chr19:46573364-46596900
Eif1a	XLOC_009437	chr18:46597703-46610225
D19Wsu162e	XLOC_010145	chr19:46599105-46657389
Klc4	XLOC_009115	chr17:46630630-46645144
Cul7	XLOC_008579	chr17:46650337-46664364
Ppp2r5d	XLOC_009118	chr17:46681136-46705002
2010012O05Rik	XLOC_010146	chr19:46689905-46703382
Saal1	XLOC_019011	chr7:46686107-46710651
Nup153	XLOC_005458	chr13:46679901-46727849
Pex6	XLOC_008581	chr17:46711462-46725541
As3mt	XLOC_010147	chr19:46707442-46741095
Atg12	XLOC_009702	chr18:46732416-46741579
Cdkn3	XLOC_005897	chr14:46760540-46771525
Ap3s1	XLOC_009438	chr18:46741916-46790826
2310039H08Rik	XLOC_008582	chr17:46772634-46773407
Cnih	XLOC_006301	chr14:46775567-46788357
Gtf2h1	XLOC_017989	chr7:46796093-46823800
Gmfb	XLOC_006302	chr14:46808148-46822242
Slc39a10	XLOC_000754	chr1:46807543-46853509
Tsg101	XLOC_019016	chr7:46889026-46919930
Nt5c2	XLOC_010525	chr19:46886830-47024346
Ubr2	XLOC_009124	chr17:46928290-47010532
Spty2d1	XLOC_019019	chr7:46990395-47008414
Commd10	XLOC_009441	chr18:46958875-47087994
Tpmt	XLOC_005461	chr13:47023542-47043217
Pcgf6	XLOC_010526	chr19:47033618-47050845
Pdcd11	XLOC_010151	chr19:47090765-47131145
Wdhd1	XLOC_006304	chr14:47240943-47276857
Mapk1ip1l	XLOC_005901	chr14:47298313-47323091
Mrps10	XLOC_008586	chr17:47368886-47378679
Tgfbr1	XLOC_013766	chr4:47353304-47414924
Dlgap5	XLOC_006305	chr14:47387778-47418407
Alg2	XLOC_014446	chr4:47469832-47474367
Cul1	XLOC_016475	chr6:47454323-47526139
Taf8	XLOC_009127	chr17:47488049-47502287
Fbxo34	XLOC_005903	chr14:47472560-47531962
D030016E14Rik	XLOC_020394	chr8:47490127-47533470
Obfc1	XLOC_010531	chr19:47501047-47537020
Rwdd4a	XLOC_019822	chr8:47533644-47552837
Atg14	XLOC_006306	chr14:47540892-47568434
Bysl	XLOC_009128	chr17:47505050-47611492
Ezh2	XLOC_017064	chr6:47530273-47595030
Slk	XLOC_010154	chr19:47580018-47645246
Med20	XLOC_008590	chr17:47611595-47624418
Ing2	XLOC_020395	chr8:47667177-47675159
Cadm1	XLOC_020994	chr9:47530351-47853385
Ktn1	XLOC_005904	chr14:47663755-47736564
Cdkn2aip	XLOC_020396	chr8:47709343-47713931
Zfp783,Zfp956	XLOC_016479	chr6:47943174-47965299
Dctd	XLOC_019825	chr8:48099091-48141667
Erp44	XLOC_014447	chr4:48193330-48279589
Utp14a	XLOC_022188	chrX:48256933-48285426
Tex10	XLOC_014448	chr4:48279801-48473422
Krba1	XLOC_016480	chr6:48395585-48419855
Rbm7	XLOC_021652	chr9:48488696-48495330
Zfp862	XLOC_016482	chr6:48504338-48534832
Atp6v0e2	XLOC_016483	chr6:48537568-48541800
5730528L13Rik	XLOC_013771	chr4:48539945-48561920
Repin1	XLOC_016486	chr6:48593882-48599082
Tmeff1	XLOC_013772	chr4:48585192-48663131
Rbmx2	XLOC_022192	chrX:48695003-48710719
Zdhhc13	XLOC_017995	chr7:48789002-48827437
Orc4	XLOC_011786	chr2:48814108-48949267
Fam120a	XLOC_005471	chr13:48879216-48967828
Dzip3	XLOC_008008	chr16:48924227-48994112
C330027C09Rik	XLOC_007672	chr16:48994187-49019705
Mudeng	XLOC_005911	chr14:49012143-49087723
Exoc5	XLOC_006308	chr14:49012143-49087723
Zw10	XLOC_020999	chr9:49055580-49078773
Igf2bp3	XLOC_017084	chr6:49085217-49214954
Naa30	XLOC_005912	chr14:49172226-49191031
Zfp62	XLOC_002498	chr11:49203499-49218816
Mgat1	XLOC_002499	chr11:49244190-49263024
Tra2a	XLOC_017085	chr6:49243920-49264052
Ippk	XLOC_005058	chr13:49421310-49462990
Mrpl50	XLOC_014452	chr4:49512596-49521083
Cenpp	XLOC_005476	chr13:49464058-49652731
Rnf20	XLOC_013776	chr4:49632059-49656886
Nol8	XLOC_005063	chr13:49653349-49679015
Cnot6	XLOC_003369	chr11:49674705-49712710
Iars	XLOC_005064	chr13:49682129-49734267
Ift57	XLOC_007674	chr16:49699293-49765126
Prmt3	XLOC_017998	chr7:49778357-49858265
Mapk9	XLOC_002518	chr11:49846750-49886421
Mpp6	XLOC_016506	chr6:50110240-50198598
Hsd17b4	XLOC_009449	chr18:50128200-50196270
Bbx	XLOC_008010	chr16:50191843-50432389
Rufy1	XLOC_003375	chr11:50389302-50431111
Pts	XLOC_021661	chr9:50521616-50528641
Cycs	XLOC_017088	chr6:50562562-50566474
6720401G13Rik	XLOC_022689	chrX:50555743-50635258
AU019823	XLOC_021665	chr9:50603900-50625000
Dlat	XLOC_021666	chr9:50634632-50659780
Fdxacb1	XLOC_021009	chr9:50768237-50772670
Ttc5	XLOC_006327	chr14:50765414-50785518
Parp2	XLOC_005927	chr14:50807945-50821300
Osgep	XLOC_006332	chr14:50915373-50924893
Apex1	XLOC_005928	chr14:50924948-50930849
Tmem55b	XLOC_006333	chr14:50924948-50930849
Ppp2r1b	XLOC_021011	chr9:50856934-51009073
Pnp	XLOC_005929	chr14:50944302-50953412
Spin1	XLOC_005070	chr13:51100897-51152546
Ccrn4l	XLOC_012622	chr3:51224446-51251654
Clk4	XLOC_002534	chr11:51263170-51281764
Elf2	XLOC_013166	chr3:51255664-51325987
G2e3	XLOC_004185	chr12:51348229-51376986
Scfd1	XLOC_004186	chr12:51377579-51450096
Naa15	XLOC_012623	chr3:51416015-51475985
Cbx3	XLOC_016510	chr6:51470615-51483704
Rab33b	XLOC_012624	chr3:51483965-51496212
Snx10	XLOC_016511	chr6:51523902-51590670
Rmnd5b	XLOC_003384	chr11:51619772-51635896
Secisbp2	XLOC_005074	chr13:51651713-51683646
Ap4s1	XLOC_004188	chr12:51608540-51738939
Strn3	XLOC_004612	chr12:51608540-51738939
0610009B22Rik	XLOC_003386	chr11:51685384-51688634
Sec24a	XLOC_003387	chr11:51692262-51756834
Sema4d	XLOC_005484	chr13:51701247-51793644
Sar1b	XLOC_002539	chr11:51763662-51791953
Hectd1	XLOC_004613	chr12:51743721-51829536
Myo1b	XLOC_000757	chr1:51749765-51915974
Utp23	XLOC_006688	chr15:51877440-51884622
Mettl17	XLOC_005942	chr14:51884841-51891868
Gas2	XLOC_018004	chr7:51879144-51994458
Rad21	XLOC_007064	chr15:51962603-51991760
6530401N04Rik	XLOC_004615	chr12:51997506-52006501
Rdx	XLOC_021016	chr9:52002060-52088738
Rif1	XLOC_010833	chr2:52072836-52122381
Cblb	XLOC_007679	chr16:52031548-52208046
Supt16h	XLOC_006350	chr14:52110902-52197239
Dhx15	XLOC_015831	chr5:52150208-52190519
Gls	XLOC_000758	chr1:52163449-52233232
Chd8	XLOC_006351	chr14:52198150-52237572
Tcf7	XLOC_003393	chr11:52252603-52282571
Tox4	XLOC_005949	chr14:52261758-52305124
Mettl3	XLOC_006354	chr14:52261758-52305124
Foxo1	XLOC_012627	chr3:52268336-52350109
Arl5a	XLOC_011793	chr2:52397950-52424874
Nus1	XLOC_001420	chr10:52417546-52440192
Smc2	XLOC_013778	chr4:52439248-52488259
Srfbp1	XLOC_009453	chr18:52465692-52490738
Arhgap5	XLOC_004190	chr12:52516076-52567851
Stam2	XLOC_011795	chr2:52692205-52742149
Med30	XLOC_006691	chr15:52712444-52730431
Anapc4	XLOC_015190	chr5:52834134-52866734
Phf6	XLOC_022198	chrX:52912265-52956943
Cog6	XLOC_013172	chr3:52982122-53017223
Xpnpep1	XLOC_010536	chr19:52991182-53038542
Prpf40a	XLOC_011796	chr2:53138475-53191187
Add3	XLOC_010163	chr19:53140444-53247399
Snx2	XLOC_009458	chr18:53176364-53220860
Arl6ip6	XLOC_010836	chr2:53192083-53219221
Pms1	XLOC_000764	chr1:53189188-53296996
Hspa4	XLOC_003395	chr11:53259813-53300479
Osgepl1	XLOC_000112	chr1:53313662-53324064
Zcchc10	XLOC_002548	chr11:53324688-53333301
Asnsd1	XLOC_000765	chr1:53344643-53352699
Smndc1	XLOC_010538	chr19:53379213-53390573
Aff4	XLOC_002549	chr11:53350766-53421830
Npat	XLOC_021021	chr9:53537046-53575627
Asf1a	XLOC_001424	chr10:53537323-53630439
Kif3a	XLOC_002553	chr11:53567378-53604244
Acat1	XLOC_021685	chr9:53580521-53610350
Rbpj	XLOC_015193	chr5:53555778-53657445
Smc3	XLOC_010166	chr19:53600395-53645831
Cul5	XLOC_021686	chr9:53614581-53667507
Rad50	XLOC_003401	chr11:53649518-53707319
Sgol1	XLOC_009149	chr17:53674786-53689315
Cep120	XLOC_009711	chr18:53648150-53744547
Stk17b	XLOC_000767	chr1:53755511-53785215
Tbc1d19	XLOC_015194	chr5:53809626-53904380
Ufm1	XLOC_013175	chr3:53853375-53863807
Pdcd4	XLOC_010168	chr19:53892230-54033278
Shoc2	XLOC_010169	chr19:53892230-54033278
Bbip1	XLOC_010540	chr19:53892230-54033278
Oxa1l	XLOC_005953	chr14:54360840-54417702
Gtf3c3	XLOC_000769	chr1:54397580-54438971
Prmt5	XLOC_006365	chr14:54507181-54517470
Spcs3	XLOC_020400	chr8:54520432-54529998
4833439L19Rik	XLOC_005495	chr13:54503804-54565382
Idh3a	XLOC_021026	chr9:54586510-54604662
Rapgef6	XLOC_002560	chr11:54522844-54699286
Faf2	XLOC_005085	chr13:54621783-54664063
1110002B05Rik,Mir1892	XLOC_004620	chr12:54645373-54656572
1700123O20Rik	XLOC_005960	chr14:54642160-54690742
Eapp	XLOC_004621	chr12:54673466-54695865
Rnf44	XLOC_005498	chr13:54679398-54693960
Fam48a	XLOC_012634	chr3:54693104-54716837
Alg5	XLOC_012635	chr3:54735538-54749795
Cdc42se2	XLOC_003410	chr11:54717414-54787703
Cfl2	XLOC_004623	chr12:54858818-54862877
Ireb2	XLOC_021029	chr9:54863754-54912534
Tnip1	XLOC_003412	chr11:54910786-54962940
Ggct	XLOC_017116	chr6:54985094-54992867
Sf3b1	XLOC_000772	chr1:54985169-55027478
Taf2	XLOC_007069	chr15:55015128-55072152
Coq10b	XLOC_000114	chr1:55052769-55072702
2700097O09Rik	XLOC_004625	chr12:55045660-55080110
Uimc1	XLOC_005502	chr13:55027879-55100295
Dscc1	XLOC_007070	chr15:55076100-55090478
Zfp346	XLOC_005090	chr13:55105308-55135071
Mob4	XLOC_000116	chr1:55131244-55154899
Deptor	XLOC_006695	chr15:55099916-55254202
Ube2q2	XLOC_021033	chr9:55149368-55207529
Mars2	XLOC_000117	chr1:55237176-55240058
Fbxo22	XLOC_021034	chr9:55208934-55283625
Nsd1	XLOC_005092	chr13:55209781-55318325
Zdhhc6	XLOC_010543	chr19:55298295-55316032
Rab24	XLOC_005503	chr13:55319222-55321980
Lman2	XLOC_005505	chr13:55343832-55362783
Rad23b	XLOC_013791	chr4:55350041-55392237
Ppp2r3c	XLOC_004626	chr12:55280813-55492647
Pdlim7	XLOC_005509	chr13:55497486-55513439
Fam193b	XLOC_005512	chr13:55539315-55571120
Dcaf11	XLOC_005974	chr14:55560028-55570065
Mtbp	XLOC_006697	chr15:55557407-55626423
Rnf31	XLOC_005977	chr14:55591789-55603671
Caml	XLOC_005100	chr13:55623004-55632416
Tm9sf1	XLOC_006389	chr14:55635965-55643806
Ddx46	XLOC_005101	chr13:55635026-55681256
Gmpr2	XLOC_005981	chr14:55672234-55678751
B230219D22Rik	XLOC_005102	chr13:55693123-55703500
Txndc15	XLOC_005103	chr13:55714649-55726228
Scaper	XLOC_021701	chr9:55549882-55938115
2610027L16Rik	XLOC_005982	chr14:55745692-55758424
Tubgcp5	XLOC_018007	chr7:55794147-55831447
Brms1l	XLOC_004203	chr12:55836365-55869735
Zfp959	XLOC_008618	chr17:55892092-55898930
Sdr39u1	XLOC_006400	chr14:55897284-55900232
Cyfip1	XLOC_018008	chr7:55842070-55962493
Nipa2	XLOC_019042	chr7:55842070-55962493
Cep97	XLOC_008018	chr16:55899887-55934848
Zbtb11	XLOC_007681	chr16:55973267-56008912
Pcnp	XLOC_008020	chr16:56015507-56029717
Sh3gl1	XLOC_009159	chr17:56009200-56036637
Rg9mtd1	XLOC_008021	chr16:56033719-56037774
Chaf1a	XLOC_008624	chr17:56040415-56068026
Dpp9	XLOC_009166	chr17:56186681-56218889
Uhrf1	XLOC_008629	chr17:56303336-56323486
Mbip	XLOC_004629	chr12:56328306-56345894
Kdm4b	XLOC_008630	chr17:56326049-56402873
Ptprs	XLOC_009170	chr17:56412425-56476480
Hmg20a	XLOC_021040	chr9:56418845-56496936
Dclre1a	XLOC_010546	chr19:56529160-56548222
BC088983	XLOC_020403	chr8:56531521-56550566
Cenpj	XLOC_006415	chr14:56526760-56571846
Phax	XLOC_009466	chr18:56525735-56587712
Aldh7a1	XLOC_009713	chr18:56525735-56587712
Nhlrc2	XLOC_010178	chr19:56548260-56598846
Safb2	XLOC_009172	chr17:56562941-56584583
Mir5116,Mmgt1	XLOC_022720	chrX:56585511-56597919
Safb	XLOC_008631	chr17:56584981-56606294
Gm16973	XLOC_006416	chr14:56668247-56701000
Ranbp3	XLOC_008634	chr17:56673224-56711769
Tfg	XLOC_008022	chr16:56690328-56717450
Pspc1	XLOC_006417	chr14:56722448-56778316
Dus3l	XLOC_008637	chr17:56764750-56770093
Ikbkap	XLOC_014466	chr4:56749679-56809605
Kbtbd2	XLOC_017122	chr6:56777524-56797813
Zmym5	XLOC_006418	chr14:56790584-56811716
A630007B06Rik	XLOC_010547	chr19:56790962-56813683
Mllt1	XLOC_009179	chr17:56892610-56935388
Zmym2	XLOC_005995	chr14:56887794-56962579
C330018D20Rik	XLOC_009715	chr18:56955830-56975379
Snupn	XLOC_021043	chr9:56950923-56983199
Alkbh7	XLOC_008641	chr17:56997338-56999336
Khsrp	XLOC_009183	chr17:57021048-57031507
Htatsf1	XLOC_022218	chrX:57053569-57067182
Sin3a	XLOC_021045	chr9:57072039-57128368
Man2c1	XLOC_021046	chr9:57130776-57142210
Tomm70a	XLOC_007685	chr16:57121713-57154530
Nit2	XLOC_008026	chr16:57156664-57167332
Tbc1d23	XLOC_008027	chr16:57168863-57231466
1700017B05Rik	XLOC_021711	chr9:57252321-57262599
Cryl1	XLOC_006422	chr14:57275033-57398483
Mipol1,Prps1l3	XLOC_004207	chr12:57230411-57457241
Rbmx	XLOC_022723	chrX:57383347-57393036
9430016H08Rik	XLOC_000122	chr1:57388243-57415958
1110034B05Rik	XLOC_000780	chr1:57388243-57415958
Ppcdc	XLOC_021712	chr9:57412659-57440114
2610528E23Rik	XLOC_008029	chr16:57301999-57606867
Scamp5	XLOC_021713	chr9:57441326-57468024
Ift88	XLOC_005997	chr14:57424070-57517936
Hsf2	XLOC_001428	chr10:57486384-57513143
Fam114a2	XLOC_003423	chr11:57482989-57518644
Serinc1	XLOC_001976	chr10:57515774-57532529
Mfap3	XLOC_002569	chr11:57518664-57533817
2310046O06Rik	XLOC_021052	chr9:57537527-57543187
Mpi	XLOC_021714	chr9:57544267-57552752
Scamp2	XLOC_021053	chr9:57560943-57588798
Xpo4	XLOC_006424	chr14:57582270-57664956
Csk	XLOC_021717	chr9:57626645-57645180
Commd2	XLOC_013183	chr3:57644348-57651684
Lats2	XLOC_006425	chr14:57689661-57746123
Edc3	XLOC_021056	chr9:57708568-57750162
Clk3	XLOC_021719	chr9:57750710-57765860
Rnf13	XLOC_012645	chr3:57736065-57835233
Sap30l	XLOC_002571	chr11:57801636-57810615
Arid3b	XLOC_021720	chr9:57790504-57834234
F630043A04Rik	XLOC_006426	chr14:57806560-57826163
Mrp63	XLOC_006001	chr14:57826238-57828745
Zdhhc20	XLOC_006427	chr14:57832701-57890262
Wdr67	XLOC_006700	chr15:57912198-57970068
Efha1	XLOC_006428	chr14:57916279-57999262
Kctd18	XLOC_000781	chr1:57955100-57970084
Sgol2	XLOC_000124	chr1:57985339-58026277
Larp1	XLOC_002572	chr11:58009063-58062032
Cnot8	XLOC_002573	chr11:58104152-58118594
Atad2	XLOC_007079	chr15:58094046-58135082
Gemin5	XLOC_003425	chr11:58120000-58168539
Wdyhv1	XLOC_006702	chr15:58141435-58158654
5133401N09Rik	XLOC_005111	chr13:58157648-58164693
Ubqln1	XLOC_005525	chr13:58176155-58215653
Gkap1	XLOC_005526	chr13:58233350-58274188
Gcc2	XLOC_001432	chr10:58255525-58305592
Zfp692	XLOC_002578	chr11:58307068-58314613
Sh3bp5l	XLOC_002579	chr11:58330717-58347728
Lims1	XLOC_001433	chr10:58323465-58424691
Rmi1	XLOC_005112	chr13:58391950-58411149
D15Ertd621e	XLOC_006703	chr15:58415467-58457801
Ppil3	XLOC_000783	chr1:58430992-58445486
Nif3l1	XLOC_000130	chr1:58447632-58462276
Ranbp2	XLOC_001434	chr10:58446851-58494154
Orc2	XLOC_000784	chr1:58462770-58504919
Ccdc138	XLOC_001435	chr10:58497936-58576244
Eif2a	XLOC_012647	chr3:58521970-58557501
Abcg2	XLOC_016553	chr6:58596671-58692451
Nptn	XLOC_021067	chr9:58582239-58741559
Isoc1	XLOC_009476	chr18:58659481-58679570
Cldn25	XLOC_007689	chr16:58727909-58734247
AI314180	XLOC_014481	chr4:58800030-58912725
Tatdn1	XLOC_007084	chr15:58889228-58933730
Stradb	XLOC_000135	chr1:58973570-58995121
Sec23a	XLOC_004636	chr12:58958383-59012017
Mtss1	XLOC_007085	chr15:58941233-59082026
Sip1	XLOC_004210	chr12:59013392-59027988
Trappc6b	XLOC_004637	chr12:59043091-59061461
Pnn	XLOC_004211	chr12:59066918-59074017
Als2cr4	XLOC_000789	chr1:59100592-59120096
Ctage5	XLOC_004213	chr12:59129745-59190220
Als2,Mpp4	XLOC_000790	chr1:59120934-59237231
2010-09-01	XLOC_001980	chr10:59141626-59221847
Ugcg	XLOC_013801	chr4:59189549-59222833
2310033P09Rik	XLOC_002602	chr11:59208360-59210734
Rcbtb1	XLOC_006003	chr14:59201227-59237265
Pkp4	XLOC_010845	chr2:59160849-59355205
Ube3a	XLOC_018015	chr7:59228749-59306727
Adpgk	XLOC_021069	chr9:59291571-59316200
Pdzd8	XLOC_010557	chr19:59296083-59345780
Sqle	XLOC_006708	chr15:59315091-59331193
Bbs4	XLOC_021730	chr9:59321965-59353508
P4ha1	XLOC_001439	chr10:59323295-59373304
E430025E21Rik	XLOC_007086	chr15:59331996-59374152
Arih1	XLOC_021731	chr9:59388553-59486374
Cab39l	XLOC_006004	chr14:59440980-59548903
Rod1	XLOC_014484	chr4:59471867-59549364
Mina	XLOC_007694	chr16:59471774-59555752
Crybg3	XLOC_008060	chr16:59471774-59555752
Ccdc109a	XLOC_001982	chr10:59446983-59616692
Cdadc1	XLOC_006437	chr14:59559387-59597959
Hsdl2	XLOC_013802	chr4:59581562-59618694
Naa35	XLOC_005114	chr13:59585332-59634781
Golm1	XLOC_005535	chr13:59634995-59675784
E130308A19Rik	XLOC_013803	chr4:59626220-59754303
Mprip	XLOC_002608	chr11:59662494-59780860
Senp8	XLOC_021734	chr9:59734258-59750649
1110054O05Rik	XLOC_014485	chr4:59769646-59783855
Micu1	XLOC_001441	chr10:59702634-59864122
Zcchc6	XLOC_005540	chr13:59769965-59823147
Flcn	XLOC_003458	chr11:59791750-59809773
Dnajb12	XLOC_001442	chr10:59879590-59898016
Pemt	XLOC_003462	chr11:59970616-60036839
Baz2b	XLOC_011807	chr2:59899362-60125740
Ascc1	XLOC_001443	chr10:59987908-60099990
Anapc16	XLOC_001984	chr10:59987908-60099990
Arl6	XLOC_008061	chr16:59613320-60605531
Wdr12	XLOC_000793	chr1:60076867-60151034
D19Ertd737e	XLOC_010560	chr19:60198585-60226697
2007-03-01	XLOC_010848	chr2:60209935-60248385
Mir719,Nupl1	XLOC_006439	chr14:60219467-60251378
Mtmr6	XLOC_006006	chr14:60265204-60302371
Cyp20a1	XLOC_000146	chr1:60343371-60387387
Atpaf2	XLOC_003465	chr11:60400623-60417099
4933439F18Rik	XLOC_002614	chr11:60417144-60445277
Abi2	XLOC_000147	chr1:60409618-60481163
Drg2	XLOC_002615	chr11:60454616-60468705
Raph1	XLOC_000794	chr1:60483184-60566765
Dctn4	XLOC_009483	chr18:60526220-60558762
Alkbh5	XLOC_002617	chr11:60537682-60558512
2700078E11Rik	XLOC_010562	chr19:60524695-60581023
Rbm22	XLOC_009484	chr18:60560785-60572729
Llgl1	XLOC_002618	chr11:60699689-60727221
Flii	XLOC_003466	chr11:60699689-60727221
Smcr7	XLOC_002619	chr11:60728397-60732951
Top3a	XLOC_003467	chr11:60740058-60777365
Eif3a	XLOC_010563	chr19:60761115-60790693
Smcr8	XLOC_002621	chr11:60777524-60788287
Fam45a	XLOC_010201	chr19:60811569-60836229
Tcof1	XLOC_009725	chr18:60813755-60848964
Uaca	XLOC_021078	chr9:60794547-60880370
Dhrs7b	XLOC_002622	chr11:60830630-60858423
Rbms1	XLOC_011812	chr2:60751952-60963204
Gm16515	XLOC_003470	chr11:60902245-60913792
Map2k3	XLOC_002623	chr11:60932056-60952803
Clcn3	XLOC_020408	chr8:60910388-60983311
Nek1	XLOC_019843	chr8:60993219-61130234
Hmgxb3	XLOC_009728	chr18:61131276-61177050
Usp22	XLOC_003472	chr11:61151780-61175059
Slc26a2	XLOC_009729	chr18:61196853-61211596
Csf2ra	XLOC_010568	chr19:61224401-61228418
Aldh3a2	XLOC_003473	chr11:61244754-61267127
Rap2b	XLOC_012661	chr3:61364506-61368703
Kpna3	XLOC_006444	chr14:61365185-61439947
Eif4ebp2	XLOC_001993	chr10:61432496-61452669
Mapk7	XLOC_003477	chr11:61488811-61494203
Cbr4	XLOC_019845	chr8:61487733-61503500
B9d1	XLOC_002628	chr11:61505171-61512927
Epn2	XLOC_003478	chr11:61517248-61579687
Trim13	XLOC_006014	chr14:61598225-61682373
Sar1a	XLOC_001456	chr10:61680320-61693297
Grpel2	XLOC_009737	chr18:61712423-61726331
Prpsap2	XLOC_003480	chr11:61729649-61762088
Kif23	XLOC_021741	chr9:61917277-61946799
Glce	XLOC_021743	chr9:62057248-62070606
Zswim7	XLOC_003483	chr11:62267223-62281395
Fkbp15	XLOC_014506	chr4:62300341-62360548
Rnaseh2b	XLOC_006016	chr14:62332104-62372992
Ncor1	XLOC_003484	chr11:62281472-62457332
Slc31a1	XLOC_013807	chr4:62360700-62391769
Cdc26	XLOC_014507	chr4:62394588-62408623
Supv3l1	XLOC_002000	chr10:62429377-62451353
Pigl	XLOC_002634	chr11:62458459-62513900
Dhx36	XLOC_013198	chr3:62468641-62506988
Fbxo38	XLOC_009741	chr18:62504058-62548743
Cenpv	XLOC_003485	chr11:62524943-62539261
Ddx21	XLOC_002004	chr10:62580246-62602298
Ddx50	XLOC_002005	chr10:62616022-62651198
Ccar1	XLOC_002007	chr10:62743927-62792368
Cln6	XLOC_021084	chr9:62838786-62875917
Fam18b	XLOC_002644	chr11:62879489-62895184
Pias1	XLOC_021750	chr9:62880076-62980879
Dna2	XLOC_001465	chr10:62947028-62974188
Napg	XLOC_009501	chr18:62977915-62999451
Hnrnph3	XLOC_002010	chr10:62980222-63023849
Fdft1	XLOC_006454	chr14:63122461-63177793
2010111I01Rik	XLOC_005124	chr13:63014933-63299656
Map2k5	XLOC_021752	chr9:63163769-63377852
Herc4	XLOC_001470	chr10:63243796-63317881
Sirt1	XLOC_002012	chr10:63319004-63339035
Fancc	XLOC_005567	chr13:63304708-63431745
Mtmr9	XLOC_006459	chr14:63523609-63543953
Aagab	XLOC_021086	chr9:63602654-63641889
Txnl1	XLOC_009746	chr18:63662800-63692359
Fastkd2	XLOC_000159	chr1:63730624-63753385
0610007P08Rik	XLOC_005128	chr13:63815319-63900301
Pinx1	XLOC_006029	chr14:63860311-63919859
Klf13	XLOC_019077	chr7:63886350-63938915
Rell1	XLOC_015844	chr5:63908897-63968897
Fam49b	XLOC_007098	chr15:63929093-64060448
Gmps	XLOC_012664	chr3:63976142-64019078
Fert2	XLOC_008649	chr17:63896017-64139496
Cox10	XLOC_003490	chr11:63962626-64079472
Klf7	XLOC_000803	chr1:64035670-64121389
Zwilch	XLOC_021758	chr9:64117146-64172931
Habp4	XLOC_005129	chr13:64161865-64186537
Snapc5	XLOC_021092	chr9:64179296-64182688
Map2k1	XLOC_021759	chr9:64185792-64253605
Asap1	XLOC_007099	chr15:64088538-64382919
Tbc1d1	XLOC_015204	chr5:64160210-64351486
Pja2	XLOC_009198	chr17:64281005-64331883
Mphosph10	XLOC_019079	chr7:64376540-64392236
Mcee	XLOC_018023	chr7:64392770-64412119
Cdk20	XLOC_005131	chr13:64432552-64439721
Nars	XLOC_009749	chr18:64499646-64516557
Creb1	XLOC_000161	chr1:64532803-64604548
2810408I11Rik	XLOC_000805	chr1:64679868-64690659
Rab11a	XLOC_021761	chr9:64715299-64737756
Cggbp1	XLOC_007698	chr16:64852084-64859491
Ndnl2	XLOC_019081	chr7:64756095-65156528
Tmem192	XLOC_019848	chr8:64947184-64969037
2010321M09Rik	XLOC_021097	chr9:64960831-64986974
Fam179b	XLOC_004216	chr12:64965741-65022573
Ints9	XLOC_006036	chr14:64950044-65039835
Ptplad1	XLOC_021763	chr9:64986982-65021717
Prpf39	XLOC_004217	chr12:65036333-65073938
Dpp8	XLOC_021098	chr9:65032457-65082651
Smarcad1	XLOC_016560	chr6:65042666-65116049
Hiatl1	XLOC_005577	chr13:65065029-65112982
Fancm	XLOC_004218	chr12:65075605-65132058
Mis18bp1	XLOC_004643	chr12:65132734-65172580
Rfc1	XLOC_015849	chr5:65261851-65335639
Clpx	XLOC_021103	chr9:65294294-65330658
Tjp1	XLOC_019082	chr7:65296164-65371244
Ugdh	XLOC_015851	chr5:65413221-65435842
Mtfmt	XLOC_021107	chr9:65435781-65453054
Spg21	XLOC_021108	chr9:65460936-65488470
Tiparp	XLOC_012667	chr3:65527484-65555518
Chmp2b	XLOC_008070	chr16:65539132-65562697
Elp3	XLOC_006468	chr14:65530445-65593112
Ube2k	XLOC_015213	chr5:65537260-65598989
Pds5a	XLOC_015853	chr5:65615259-65697856
Map2k4	XLOC_003495	chr11:65688243-65788297
N4bp2	XLOC_015214	chr5:65763520-65826784
Ppp4r1	XLOC_008651	chr17:65783354-65841926
Zkscan6	XLOC_002651	chr11:65807243-65829239
Ccdc25	XLOC_006042	chr14:65837301-65866604
Ralbp1	XLOC_009204	chr17:65848427-65885755
Trip4	XLOC_021768	chr9:65828925-65908794
Trim32	XLOC_013821	chr4:65380802-66404483
Twsg1	XLOC_009205	chr17:65923064-65951187
Ccnl1	XLOC_013213	chr3:65946150-65958225
Csnk1g1	XLOC_021113	chr9:65909009-66045014
Lman1	XLOC_009754	chr18:65980738-66002635
Snx22	XLOC_021769	chr9:66060168-66069731
H47	XLOC_018030	chr7:66079648-66089405
Snx1	XLOC_021770	chr9:66088126-66124886
Ddx11	XLOC_008653	chr17:66123519-66152168
Chsy1	XLOC_018031	chr7:66109514-66173798
Ttc21b	XLOC_011825	chr2:66184328-66256617
Trim35	XLOC_006045	chr14:66295328-66311424
Herc1	XLOC_021117	chr9:66350449-66514593
Apbb2	XLOC_015857	chr5:66298724-66618817
1810029B16Rik	XLOC_020422	chr8:66476345-66486507
Usp3	XLOC_021772	chr9:66517880-66592980
Phf20l1	XLOC_006718	chr15:66577571-66645255
Lins	XLOC_018032	chr7:66689888-66717256
Rpe	XLOC_000168	chr1:66700892-66817595
Acadl	XLOC_000817	chr1:66830852-66863267
Rab8b	XLOC_021775	chr9:66843663-66919705
Gng12	XLOC_016568	chr6:66896396-67021361
Ptdss1	XLOC_005138	chr13:66912097-67032405
Mterfd1	XLOC_005581	chr13:66912097-67032405
Lancl1	XLOC_000819	chr1:67000516-67038872
Ppp2r2a	XLOC_006478	chr14:67014055-67072471
2310004I24Rik	XLOC_003500	chr11:67037879-67052618
Gadd45a	XLOC_017154	chr6:67035095-67080652
Sco1	XLOC_002654	chr11:67052669-67067440
Chmp1b	XLOC_009515	chr18:67088335-67245830
Rsrc1	XLOC_012670	chr3:66985671-67358403
Tmem33	XLOC_015221	chr5:67260651-67291461
Slc30a9	XLOC_015222	chr5:67306956-67356145
Afg3l2	XLOC_009761	chr18:67404763-67449136
Zfp87	XLOC_005595	chr13:67515781-67526231
Zfp748	XLOC_005596	chr13:67538653-67553152
Ado	XLOC_002017	chr10:67544510-67548955
Lrrc28	XLOC_019087	chr7:67513409-67645236
Mfsd1	XLOC_012673	chr3:67582767-67604231
Ttc23	XLOC_018036	chr7:67647409-67726576
Ptpn2	XLOC_009764	chr18:67665500-67724621
Cdca2	XLOC_006481	chr14:67676353-67715841
Seh1l	XLOC_009521	chr18:67774875-67799943
Cep192	XLOC_009522	chr18:67800106-67885170
Stx8	XLOC_002664	chr11:67966482-68207148
Iqcj,Iqcj-schip1,Schip1	XLOC_012674	chr3:67892219-68626482
Rnmt	XLOC_009524	chr18:68300354-68324852
Mtrr	XLOC_005604	chr13:68560779-68582121
Fastkd3	XLOC_005147	chr13:68582247-68592279
Fmr1	XLOC_022234	chrX:68678554-68717961
Arrdc4	XLOC_019092	chr7:68736993-68749238
Myh10	XLOC_002669	chr11:68691914-68816624
Ints10	XLOC_019858	chr8:68793953-68827644
Ndel1	XLOC_003506	chr11:68821445-68853131
Ift80	XLOC_013218	chr3:68892498-69004570
Rangrf	XLOC_003509	chr11:68968130-68973820
Mir3062,Pfas	XLOC_003510	chr11:68985700-69008460
Khdrbs3	XLOC_006722	chr15:68928419-69093518
Smc4	XLOC_012677	chr3:69004971-69034623
1500010J02Rik	XLOC_002673	chr11:69015910-69036473
Trim59	XLOC_013219	chr3:69035293-69044742
Atp6v1b2	XLOC_019860	chr8:69037707-69113717
Kpna4	XLOC_013220	chr3:69072220-69127092
Lrr1	XLOC_004220	chr12:69168813-69179010
1110034A24Rik	XLOC_004649	chr12:69189837-69199868
Epb4.1l3	XLOC_008657	chr17:69156809-69289987
Klhdc2	XLOC_004224	chr12:69296680-69310687
Cntrob	XLOC_003513	chr11:69299495-69323873
Nemf	XLOC_004651	chr12:69311542-69357176
Cdk1	XLOC_002022	chr10:69336634-69352912
Arf6	XLOC_004225	chr12:69372149-69375980
Gm10033	XLOC_020428	chr8:69371024-69395544
Tmem88	XLOC_003516	chr11:69395790-69398234
Narg2	XLOC_021125	chr9:69397997-69433074
Papd7	XLOC_005606	chr13:69497958-69533864
Guf1	XLOC_015227	chr5:69556941-69573630
Wrap53	XLOC_003520	chr11:69561753-69579324
Mettl21d	XLOC_004653	chr12:69577627-69583028
Gnpda2	XLOC_015864	chr5:69575001-69592285
B3galnt1	XLOC_013221	chr3:69574185-69598861
Zfp868	XLOC_020429	chr8:69610653-69625548
Nsun2	XLOC_005149	chr13:69612016-69635779
Fxr2	XLOC_002688	chr11:69632970-69653297
Bbs5	XLOC_010867	chr2:69647254-69667569
Senp3	XLOC_003526	chr11:69673109-69682084
R3hcc1	XLOC_006493	chr14:69697303-69707580
L2hgdh	XLOC_004655	chr12:69690435-69724874
Zfp869	XLOC_020430	chr8:69705136-69716902
Chmp7	XLOC_006494	chr14:69716978-69732570
Atp5s	XLOC_004226	chr12:69724961-69744658
Ppig	XLOC_010869	chr2:69723087-69754059
Polr2a	XLOC_003528	chr11:69734409-69758223
Zfp866	XLOC_020432	chr8:69761323-69774911
Atp13a1	XLOC_019864	chr8:69791162-69807748
Mettl5	XLOC_011835	chr2:69861561-69885604
Neurl4	XLOC_002695	chr11:69901877-69913822
Gps2	XLOC_002696	chr11:69914191-69916591
Gatad2a	XLOC_020435	chr8:69907068-69996379
Ubr3	XLOC_010873	chr2:69897245-70024013
Ctdnep1	XLOC_002699	chr11:69968225-69990600
Phf23	XLOC_002701	chr11:69995770-70000011
Bnip2	XLOC_021129	chr9:69989500-70008317
Mau2	XLOC_020436	chr8:70016122-70042734
Sugp1	XLOC_019869	chr8:70042812-70071953
Bin3	XLOC_006064	chr14:70100144-70153791
2610301G19Rik	XLOC_006496	chr14:70100144-70153791
Nr2c2ap	XLOC_019872	chr8:70130805-70139197
Rfxank	XLOC_020438	chr8:70130805-70139197
2310045N01Rik	XLOC_019873	chr8:70139712-70147260
Sugp2	XLOC_019876	chr8:70220192-70263105
Armc6	XLOC_020440	chr8:70220192-70263105
Cdk5rap2	XLOC_014524	chr4:70223023-70410367
Upf1	XLOC_020442	chr8:70315774-70353273
Pelp1	XLOC_003552	chr11:70392880-70410031
Arrb2	XLOC_002712	chr11:70432652-70440674
Polr3d	XLOC_006503	chr14:70438747-70443471
Med11	XLOC_002713	chr11:70451930-70453726
[truncated: 2,291 more rows]
