# Supplementary material for: Non-Canonical and Sexually Dimorphic X Dosage Compensation States in the Mouse and Human Germline
Source: Dev Cell. 2017 Feb 6;40(3):289–301.e3. doi: 10.1016/j.devcel.2016.12.023 (PMC5300051; doi:10.1016/j.devcel.2016.12.023)
Supplement: Table S5. Ubiquitously Expressed Human Genes: No Upper FPKM Threshold, Related to Figures 5C and 5E [file mmc4.xlsx]

## Sheet: Supplementary Table 4
gene_short_name	gene_id	locus
LOC100288069	XLOC_001241	chr1:700244-714068
LINC01128	XLOC_000006	chr1:762970-794826
NOC2L	XLOC_001245	chr1:861120-894679
C1orf159	XLOC_001249	chr1:1017197-1051736
SDF4	XLOC_001252	chr1:1152287-1167447
B3GALT6	XLOC_000017	chr1:1167628-1170420
UBE2J2	XLOC_001254	chr1:1189291-1209234
PUSL1	XLOC_000019	chr1:1243993-1260067
CPSF3L	XLOC_001257	chr1:1243993-1260067
DVL1	XLOC_001259	chr1:1270657-1284492
MXRA8	XLOC_001261	chr1:1288068-1298921
AURKAIP1	XLOC_001262	chr1:1309109-1310818
CCNL2	XLOC_001263	chr1:1321090-1334718
LOC148413	XLOC_000022	chr1:1334909-1342693
MRPL20	XLOC_001264	chr1:1334909-1342693
VWA1	XLOC_000024	chr1:1370902-1378262
ATAD3B	XLOC_000026	chr1:1407163-1431582
ATAD3A	XLOC_000027	chr1:1447522-1470067
SSU72	XLOC_001267	chr1:1477052-1510262
C1orf233	XLOC_001268	chr1:1533387-1535476
MIB2	XLOC_000028	chr1:1550794-1565990
CDK11A,CDK11B	XLOC_001269	chr1:1570602-1655859
SLC35E2B	XLOC_001270	chr1:1570602-1655859
NADK	XLOC_001272	chr1:1682670-1711508
GNB1	XLOC_001273	chr1:1716723-1822556
PRKCZ	XLOC_000033	chr1:1981908-2144159
C1orf86	XLOC_001276	chr1:1981908-2144159
SKI	XLOC_000034	chr1:2160133-2241652
RER1	XLOC_000035	chr1:2323213-2344010
PEX10	XLOC_001279	chr1:2323213-2344010
PANK4	XLOC_001280	chr1:2439974-2458035
FAM213B	XLOC_000038	chr1:2517898-2564481
TPRG1L	XLOC_000043	chr1:3541555-3546694
WRAP73	XLOC_001289	chr1:3547330-3566671
TP73-AS1	XLOC_001290	chr1:3569128-3663937
LRRC47	XLOC_001291	chr1:3696783-3713068
CEP104	XLOC_001292	chr1:3728644-3773797
C1orf174	XLOC_001293	chr1:3805696-3816857
NPHP4	XLOC_001295	chr1:5922867-6161253
RPL22	XLOC_001297	chr1:6245079-6259679
ICMT	XLOC_001298	chr1:6266188-6296044
GPR153	XLOC_001299	chr1:6307405-6321035
ACOT7	XLOC_001300	chr1:6324331-6453826
PLEKHG5,TNFRSF25	XLOC_001303	chr1:6521213-6580121
NOL9	XLOC_001304	chr1:6581406-6614658
ZBTB48	XLOC_000059	chr1:6640050-6649340
KLHL21	XLOC_001305	chr1:6650783-6662929
PHF13	XLOC_000060	chr1:6673755-6684093
THAP3	XLOC_000061	chr1:6684924-6761966
DNAJC11	XLOC_001306	chr1:6684924-6761966
CAMTA1	XLOC_000063	chr1:6845383-7829766
VAMP3	XLOC_000064	chr1:7831328-7841492
PER3	XLOC_000065	chr1:7844488-7905240
PARK7	XLOC_000066	chr1:8021713-8045342
ERRFI1	XLOC_001309	chr1:8071778-8086393
RERE	XLOC_001310	chr1:8412463-8877699
ENO1	XLOC_001311	chr1:8921058-8939943
SLC25A33	XLOC_000072	chr1:9599527-9642831
TMEM201	XLOC_000073	chr1:9648931-9674935
PIK3CD	XLOC_000074	chr1:9711789-9884550
CLSTN1	XLOC_001319	chr1:9711789-9884550
CTNNBIP1	XLOC_001320	chr1:9908333-9970316
LZIC	XLOC_001321	chr1:9989775-10002826
UBE4B	XLOC_000077	chr1:10093040-10241296
KIF1B	XLOC_000078	chr1:10270763-10441661
PGD	XLOC_000079	chr1:10459084-10480201
APITD1,APITD1-CORT,CORT	XLOC_000080	chr1:10490158-10512060
DFFA	XLOC_001322	chr1:10520602-10532613
PEX14	XLOC_000081	chr1:10535002-10690815
TARDBP	XLOC_000082	chr1:11072678-11085549
SRM	XLOC_001326	chr1:11114648-11120091
EXOSC10	XLOC_001327	chr1:11126675-11159938
MTOR	XLOC_001328	chr1:11166587-11322608
UBIAD1	XLOC_000085	chr1:11333254-11348491
MAD2L2	XLOC_001330	chr1:11734536-11751678
AGTRAP	XLOC_000091	chr1:11796141-11810828
CLCN6,NPPA-AS1	XLOC_000093	chr1:11822249-11907840
KIAA2013	XLOC_001334	chr1:11979644-11986485
PLOD1	XLOC_000094	chr1:11994723-12035599
MFN2	XLOC_000095	chr1:12040237-12073572
MIIP	XLOC_000096	chr1:12079298-12092106
VPS13D	XLOC_000101	chr1:12290112-12572098
PDPN	XLOC_000121	chr1:13910251-13944452
PRDM2	XLOC_000122	chr1:14026734-14151574
KAZN	XLOC_000123	chr1:14925212-15478960
TMEM51	XLOC_000124	chr1:15479027-15546974
CASP9	XLOC_001353	chr1:15817895-15851285
DNAJC16	XLOC_000130	chr1:15853307-15911605
DDI2,RSC1A1	XLOC_000131	chr1:15943952-15988217
PLEKHM2	XLOC_000132	chr1:16010826-16061264
FBLIM1	XLOC_000135	chr1:16085254-16113084
UQCRHL	XLOC_001355	chr1:16133656-16134194
SPEN	XLOC_000136	chr1:16160709-16266950
FLJ37453	XLOC_001356	chr1:16160709-16266950
FBXO42	XLOC_001363	chr1:16576558-16678948
SZRD1	XLOC_000140	chr1:16693524-16724643
NECAP2	XLOC_000141	chr1:16767166-16786584
CROCCP2	XLOC_001367	chr1:16944750-16957401
ATP13A2	XLOC_001373	chr1:17312452-17338467
SDHB	XLOC_001374	chr1:17345224-17380665
RCC2	XLOC_001376	chr1:17733250-17766250
ALDH4A1	XLOC_001378	chr1:19197923-19229293
UBR4	XLOC_001381	chr1:19400999-19536746
EMC1	XLOC_001382	chr1:19542157-19578053
MRTO4	XLOC_000156	chr1:19578074-19586622
AKR7A2	XLOC_001386	chr1:19629201-19638640
PQLC2	XLOC_000157	chr1:19638739-19658922
CAPZB	XLOC_001387	chr1:19665266-19812135
MINOS1,MINOS1-NBL1,NBL1	XLOC_000158	chr1:19923470-19984949
RPS14P3	XLOC_000159	chr1:19923470-19984949
OTUD3	XLOC_000161	chr1:20208887-20239437
MUL1	XLOC_001397	chr1:20825940-20834674
MIR6084,PINK1	XLOC_000168	chr1:20959947-20988037
DDOST,PINK1-AS	XLOC_001398	chr1:20959947-20988037
HP1BP3	XLOC_001401	chr1:21069170-21113181
EIF4G3	XLOC_001402	chr1:21132784-21503381
ECE1	XLOC_001403	chr1:21543739-21672034
USP48	XLOC_001405	chr1:22004791-22109688
LINC00339	XLOC_000175	chr1:22350486-22357717
CDC42	XLOC_000176	chr1:22379119-22419436
ZBTB40	XLOC_000177	chr1:22778343-22857650
KDM1A	XLOC_000184	chr1:23345940-23410184
LUZP1	XLOC_001413	chr1:23410515-23495351
HNRNPR	XLOC_001416	chr1:23636275-23670853
ASAP3	XLOC_001419	chr1:23755055-23810750
E2F2	XLOC_001420	chr1:23832919-23857712
ID3	XLOC_001421	chr1:23884420-23886285
RPL11	XLOC_000189	chr1:24018268-24022915
TCEB3	XLOC_000190	chr1:24069855-24104787
TCEB3-AS1	XLOC_001422	chr1:24069855-24104787
PITHD1	XLOC_000191	chr1:24104875-24114722
LYPLA2	XLOC_000192	chr1:24117645-24122029
GALE	XLOC_001423	chr1:24122088-24127294
HMGCL	XLOC_001424	chr1:24128366-24151949
FUCA1	XLOC_001425	chr1:24171571-24194859
PNRC2	XLOC_000194	chr1:24286300-24289949
SRSF10	XLOC_001427	chr1:24292936-24306953
SRRM1	XLOC_000200	chr1:24969593-24999772
CLIC4	XLOC_000201	chr1:25071759-25170815
SYF2	XLOC_001436	chr1:25548766-25559013
RSRP1	XLOC_001437	chr1:25568739-25573985
TMEM50A	XLOC_000203	chr1:25664788-25747363
TMEM57	XLOC_000204	chr1:25757348-25826698
LDLRAP1	XLOC_000205	chr1:25870075-25895377
SEPN1	XLOC_000207	chr1:26126666-26144713
MTFR1L	XLOC_000208	chr1:26146396-26185949
AUNIP	XLOC_001440	chr1:26146396-26185949
MIR3917,STMN1	XLOC_001442	chr1:26210676-26233368
PAFAH2	XLOC_001443	chr1:26286257-26324648
ZNF593	XLOC_000212	chr1:26496387-26497364
CEP85	XLOC_000216	chr1:26560643-26605529
SH3BGRL3	XLOC_000217	chr1:26606212-26608013
UBXN11	XLOC_001446	chr1:26608772-26647014
DHDDS	XLOC_000220	chr1:26758772-26797795
HMGN2	XLOC_000221	chr1:26798901-26803133
RPS6KA1	XLOC_000222	chr1:26856248-26901520
ARID1A	XLOC_000224	chr1:27022521-27108601
ZDHHC18	XLOC_000226	chr1:27153200-27182211
GPN2	XLOC_001449	chr1:27205872-27216869
GPATCH3	XLOC_001450	chr1:27216978-27226962
NUDC	XLOC_000228	chr1:27248212-27273362
TRNP1	XLOC_000229	chr1:27320194-27327377
SLC9A1	XLOC_001454	chr1:27425299-27481621
WDTC1	XLOC_000230	chr1:27561006-27635124
TMEM222	XLOC_000231	chr1:27648635-27662891
WASF2	XLOC_001458	chr1:27730733-27816678
AHDC1	XLOC_001459	chr1:27860755-27930143
IFI6	XLOC_001461	chr1:27992571-27998724
FAM76A	XLOC_000235	chr1:28052489-28089423
STX12	XLOC_000236	chr1:28099693-28150963
PPP1R8	XLOC_000237	chr1:28157251-28178183
THEMIS2	XLOC_000239	chr1:28199053-28213196
RPA2	XLOC_001462	chr1:28218035-28241308
XKR8	XLOC_000241	chr1:28286503-28294604
EYA3	XLOC_001463	chr1:28296854-28415148
DNAJC8	XLOC_001465	chr1:28526789-28559542
ATPIF1	XLOC_000242	chr1:28562601-28564616
SESN2	XLOC_000243	chr1:28585962-28609002
PHACTR4	XLOC_000245	chr1:28696092-28826881
RCC1,SNHG3	XLOC_000246	chr1:28832454-28865708
TRNAU1AP	XLOC_000247	chr1:28879528-28908366
SNHG12	XLOC_001466	chr1:28879528-28908366
TAF12	XLOC_001471	chr1:28929608-28969604
RNU11	XLOC_000249	chr1:28975111-28975246
GMEB1	XLOC_000250	chr1:28995239-29042115
YTHDF2	XLOC_000251	chr1:29063132-29096287
EPB41	XLOC_000253	chr1:29213602-29450421
TMEM200B	XLOC_001472	chr1:29213602-29450421
SRSF4	XLOC_001473	chr1:29474249-29508637
MECR	XLOC_001474	chr1:29519168-29557470
PTPRU	XLOC_000254	chr1:29563027-29653325
PUM1	XLOC_001481	chr1:31404352-31538564
SNRNP40	XLOC_001486	chr1:31732414-31769644
ZCCHC17	XLOC_000256	chr1:31769828-31837800
FABP3	XLOC_001487	chr1:31838099-31845923
SERINC2	XLOC_000257	chr1:31882411-31907527
PEF1	XLOC_001488	chr1:32095462-32110838
PTP4A2	XLOC_001493	chr1:32372021-32403988
KHDRBS1	XLOC_000262	chr1:32479294-32526460
TMEM39B	XLOC_000263	chr1:32538502-32568467
KPNA6	XLOC_000264	chr1:32573643-32642168
TXLNA	XLOC_000265	chr1:32645344-32663886
IQCC	XLOC_000267	chr1:32671235-32674288
TMEM234	XLOC_001494	chr1:32681797-32687926
EIF3I	XLOC_000269	chr1:32687970-32697205
HDAC1	XLOC_000272	chr1:32757707-32799224
MARCKSL1	XLOC_001496	chr1:32799429-32801840
BSDC1	XLOC_001498	chr1:32830704-32860062
ZBTB8A	XLOC_000275	chr1:33004745-33071551
ZBTB8OS	XLOC_001499	chr1:33087306-33116185
RBBP4	XLOC_000276	chr1:33116748-33168361
SYNC	XLOC_001500	chr1:33116748-33168361
KIAA1522	XLOC_000277	chr1:33207511-33240571
S100PBP	XLOC_000278	chr1:33240839-33324480
YARS	XLOC_001501	chr1:33240839-33324480
TMEM54	XLOC_001503	chr1:33352097-33366953
RNF19B	XLOC_001504	chr1:33402049-33430286
AK2	XLOC_001505	chr1:33473540-33502512
ZNF362	XLOC_000281	chr1:33722173-33766320
SMIM12	XLOC_001510	chr1:35315962-35325417
ZMYM6NB	XLOC_001513	chr1:35447126-35450948
ZMYM6	XLOC_001514	chr1:35451766-35497569
ZMYM1	XLOC_000290	chr1:35525386-35581459
SFPQ	XLOC_001515	chr1:35649200-35658743
ZMYM4	XLOC_000291	chr1:35734567-35887545
KIAA0319L	XLOC_001516	chr1:35899090-36023037
NCDN	XLOC_000292	chr1:36023392-36032380
PSMB2	XLOC_001517	chr1:36065142-36107445
AGO1	XLOC_000295	chr1:36348809-36389899
ADPRHL2	XLOC_000298	chr1:36554452-36559533
MAP7D1	XLOC_000299	chr1:36602169-36646451
TRAPPC3	XLOC_001521	chr1:36602169-36646451
THRAP3	XLOC_000300	chr1:36690016-36770957
SH3D21	XLOC_000301	chr1:36771993-36786948
EVA1B	XLOC_001522	chr1:36787631-36789755
STK40	XLOC_001523	chr1:36805219-36851528
LSM10	XLOC_001524	chr1:36859030-36863493
MRPS15	XLOC_001526	chr1:36921361-36930040
MEAF6	XLOC_001530	chr1:37955560-37980420
SNIP1	XLOC_001532	chr1:38000049-38019945
DNALI1	XLOC_000305	chr1:38022519-38061586
GNL2	XLOC_001533	chr1:38022519-38061586
C1orf109	XLOC_001535	chr1:38147241-38156192
C1orf122	XLOC_000308	chr1:38268613-38275126
YRDC	XLOC_001537	chr1:38268613-38275126
MTF1	XLOC_001538	chr1:38275238-38325292
INPP5B	XLOC_001539	chr1:38326368-38412729
SF3A3	XLOC_001540	chr1:38422651-38455761
FHL3	XLOC_001541	chr1:38462441-38471187
UTP11L	XLOC_000309	chr1:38478383-38490497
RRAGC	XLOC_001544	chr1:39303868-39325495
GJA9,GJA9-MYCBP,MYCBP	XLOC_001545	chr1:39328161-39347298
AKIRIN1	XLOC_000311	chr1:39456915-39471737
NDUFS5	XLOC_000312	chr1:39491966-39500308
MACF1	XLOC_000313	chr1:39549838-39952810
KIAA0754	XLOC_000314	chr1:39549838-39952810
PABPC4	XLOC_001548	chr1:40026484-40042521
PPIE	XLOC_000316	chr1:40204516-40254533
TRIT1	XLOC_001555	chr1:40306705-40349177
MFSD2A	XLOC_000317	chr1:40420783-40435640
CAP1	XLOC_000318	chr1:40506254-40538321
PPT1	XLOC_001557	chr1:40538381-40563142
RLF	XLOC_000319	chr1:40627040-40706593
ZMPSTE24	XLOC_000321	chr1:40723721-40759856
ZFP69	XLOC_000324	chr1:40943301-40962015
ZNF684	XLOC_000326	chr1:40997232-41013841
RIMS3	XLOC_001559	chr1:41086351-41131324
NFYC	XLOC_000327	chr1:41154751-41237275
CTPS1	XLOC_000331	chr1:41445006-41478235
SCMH1	XLOC_001563	chr1:41480261-41707815
FOXJ3	XLOC_001567	chr1:42642209-42801548
PPCS	XLOC_000336	chr1:42922011-42939049
PPIH	XLOC_000338	chr1:43124047-43142429
YBX1	XLOC_000339	chr1:43148065-43168020
LEPRE1	XLOC_001570	chr1:43212005-43232755
C1orf50	XLOC_000340	chr1:43232915-43241413
CCDC23	XLOC_001571	chr1:43272722-43310660
ZNF691	XLOC_000343	chr1:43312243-43318146
SLC2A1	XLOC_001572	chr1:43391045-43449029
EBNA1BP2	XLOC_001573	chr1:43629844-43720029
CDC20	XLOC_000351	chr1:43824625-43828873
ELOVL1	XLOC_001576	chr1:43829067-43833745
MED8	XLOC_001578	chr1:43849578-43855483
SZT2	XLOC_000352	chr1:43855555-43919918
HYI	XLOC_001579	chr1:43855555-43919918
PTPRF	XLOC_000354	chr1:43996546-44089343
KDM4A	XLOC_000355	chr1:44115796-44173012
ST3GAL3	XLOC_000356	chr1:44173203-44396837
IPO13	XLOC_000359	chr1:44412477-44433694
DPH2	XLOC_000360	chr1:44435652-44439043
ATP6V0B	XLOC_000361	chr1:44440601-44443972
B4GALT2	XLOC_000362	chr1:44444873-44456843
DMAP1	XLOC_000365	chr1:44679124-44686351
ERI3	XLOC_001582	chr1:44686741-44820939
RNF220	XLOC_000366	chr1:44870959-45117396
TMEM53	XLOC_001584	chr1:45119500-45140099
RPS8	XLOC_000370	chr1:45241245-45244412
EIF2B3	XLOC_001588	chr1:45316193-45452394
HECTD3	XLOC_001589	chr1:45468219-45477027
UROD	XLOC_000377	chr1:45477804-45481341
ZSWIM5	XLOC_001590	chr1:45482075-45672250
MUTYH	XLOC_001591	chr1:45794913-45956840
TESK2	XLOC_001592	chr1:45794913-45956840
CCDC163P	XLOC_001593	chr1:45959597-45965751
PRDX1	XLOC_001594	chr1:45965855-45988562
AKR1A1	XLOC_000382	chr1:46016454-46035723
NASP	XLOC_000383	chr1:46049659-46084578
GPBP1L1	XLOC_001596	chr1:46092975-46152302
TMEM69	XLOC_000384	chr1:46153846-46216485
IPP	XLOC_001598	chr1:46153846-46216485
MAST2	XLOC_000385	chr1:46269284-46501796
PIK3R3	XLOC_001599	chr1:46505811-46598708
POMGNT1	XLOC_001600	chr1:46654352-46686928
RAD54L	XLOC_000388	chr1:46713366-46769038
LRRC41	XLOC_001601	chr1:46713366-46769038
UQCRH	XLOC_000389	chr1:46769379-46782447
NSUN4	XLOC_000390	chr1:46805848-46830824
ATPAF1	XLOC_001605	chr1:47100710-47134099
EFCAB14	XLOC_001606	chr1:47139707-47184736
CMPK1	XLOC_000402	chr1:47799468-47844511
SPATA6	XLOC_001615	chr1:48761043-48937880
FAF1	XLOC_001620	chr1:50906934-51425936
RNF11	XLOC_000409	chr1:51701944-51739119
EPS15	XLOC_001622	chr1:51819934-51984995
OSBPL9	XLOC_000410	chr1:52082545-52344609
MIR761,NRD1	XLOC_001623	chr1:52082545-52344609
KTI12,TXNDC12	XLOC_001625	chr1:52485803-52521843
BTF3L4	XLOC_000411	chr1:52521856-52556388
ZFYVE9	XLOC_000412	chr1:52607765-52812358
CC2D1B	XLOC_001626	chr1:52816264-52831877
ORC1	XLOC_001627	chr1:52838500-52870143
PRPF38A	XLOC_000413	chr1:52870218-52883992
ZCCHC11	XLOC_001628	chr1:52888947-53018762
COA7	XLOC_001629	chr1:53152013-53164038
ZYG11B	XLOC_000416	chr1:53192130-53293013
ECHDC2	XLOC_001630	chr1:53361581-53387446
SCP2	XLOC_000418	chr1:53392900-53517289
CPT2	XLOC_000420	chr1:53662100-53686289
C1orf123	XLOC_001632	chr1:53662100-53686289
MAGOH	XLOC_001633	chr1:53692563-53793821
LRP8	XLOC_001634	chr1:53692563-53793821
NDC1	XLOC_001637	chr1:54231133-54304225
YIPF1	XLOC_001638	chr1:54317391-54355487
HSPB11	XLOC_001639	chr1:54387233-54411288
LRRC42	XLOC_000424	chr1:54411998-54433841
TMEM59	XLOC_001641	chr1:54497348-54519111
TCEANC2	XLOC_000425	chr1:54519273-54565416
MRPL37	XLOC_000427	chr1:54665839-54684056
SSBP3	XLOC_001644	chr1:54691103-54872068
MROH7,MROH7-TTC4,TTC4	XLOC_000430	chr1:55107412-55208328
DHCR24	XLOC_001648	chr1:55315299-55352921
USP24	XLOC_001649	chr1:55532031-55681039
PPAP2B	XLOC_001650	chr1:56960418-57045257
OMA1	XLOC_001654	chr1:58946390-59012446
MYSM1	XLOC_001656	chr1:59120410-59165747
JUN	XLOC_001657	chr1:59246462-59249785
FGGY	XLOC_000442	chr1:59762624-60228402
TM2D1	XLOC_001665	chr1:62146718-62191095
USP1	XLOC_000449	chr1:62901974-62917475
DOCK7	XLOC_001667	chr1:62920396-63154039
ALG6	XLOC_000453	chr1:63833260-63904233
ITGB3BP	XLOC_001670	chr1:63906440-63988944
EFCAB7	XLOC_000454	chr1:63989012-64038364
PGM1	XLOC_000456	chr1:64058946-64125916
RAVER2	XLOC_000461	chr1:65210777-65432187
JAK1	XLOC_001672	chr1:65210777-65432187
MIER1	XLOC_000469	chr1:67390577-67454302
SLC35D1	XLOC_001678	chr1:67465014-67520080
SERBP1	XLOC_001680	chr1:67873492-67896123
GNG12	XLOC_001681	chr1:68167148-68698284
LRRC40	XLOC_001687	chr1:70610484-70671361
SRSF11	XLOC_000477	chr1:70671364-70717701
ANKRD13C	XLOC_001688	chr1:70724684-70820417
HHLA3	XLOC_000478	chr1:70820492-70833705
ZRANB2	XLOC_001690	chr1:71318035-71546972
TYW3	XLOC_000484	chr1:75171171-75232360
CRYZ	XLOC_001696	chr1:75171171-75232360
ACADM	XLOC_000486	chr1:76190031-76229363
RABGGTB	XLOC_000487	chr1:76251878-76260775
ZZZ3	XLOC_001700	chr1:78030189-78148343
USP33	XLOC_001701	chr1:78161673-78225564
FAM73A	XLOC_000496	chr1:78245308-78345225
FUBP1	XLOC_001703	chr1:78413590-78444777
DNAJB4	XLOC_000498	chr1:78470635-78482995
LPHN2	XLOC_000504	chr1:82266081-82458107
RPF1	XLOC_000508	chr1:84944919-84972262
GNG5	XLOC_001711	chr1:84944919-84972262
SSX2IP	XLOC_001714	chr1:85109389-85156240
C1orf52	XLOC_001719	chr1:85715636-85725355
BCL10	XLOC_001720	chr1:85731459-85743771
ZNHIT6	XLOC_001722	chr1:86115105-86174116
ODF2L	XLOC_001724	chr1:86812506-86862025
SH3GLB1	XLOC_000517	chr1:87170252-87213867
2015-09-01	XLOC_001726	chr1:87328127-87380107
HS2ST1	XLOC_000518	chr1:87380334-87575681
LMO4	XLOC_000521	chr1:87794150-87814607
PKN2	XLOC_000522	chr1:89003195-89301938
GTF2B	XLOC_001729	chr1:89318320-89357301
CCBL2,RBMXL1	XLOC_001730	chr1:89401455-89458643
LRRC8D	XLOC_000527	chr1:90286572-90401989
ZNF326	XLOC_000528	chr1:90460677-90494094
ZNF644	XLOC_001741	chr1:91380856-91487812
CDC7	XLOC_000529	chr1:91966403-91991321
KIAA1107	XLOC_000533	chr1:92632608-92650280
RPAP2	XLOC_000535	chr1:92711954-92853732
GLMN	XLOC_001745	chr1:92711954-92853732
EVI5	XLOC_001747	chr1:92974252-93257961
RPL5	XLOC_000536	chr1:93297593-93427079
SNORA66	XLOC_000538	chr1:93297593-93427079
FAM69A	XLOC_001748	chr1:93297593-93427079
MTF2	XLOC_000539	chr1:93544791-93604638
TMED5	XLOC_001749	chr1:93615298-93646246
LOC100131564	XLOC_001750	chr1:93775665-93811368
DR1	XLOC_000541	chr1:93811477-93828148
FNBP1L	XLOC_000542	chr1:93913687-94020218
BCAR3	XLOC_001751	chr1:94027342-94312706
DNTTIP2	XLOC_001752	chr1:94335013-94344762
GCLM	XLOC_001753	chr1:94352589-94375012
ABCD3	XLOC_000545	chr1:94883932-94984219
CNN3	XLOC_001758	chr1:95362504-95392779
PTBP2	XLOC_000551	chr1:97187174-97280605
SNX7	XLOC_000555	chr1:99127235-99226056
AGL	XLOC_000559	chr1:100315639-100389579
HIAT1	XLOC_000561	chr1:100503788-100548929
TRMT13	XLOC_000562	chr1:100598705-100643829
DBT	XLOC_001768	chr1:100652477-100715409
RTCA	XLOC_000563	chr1:100730297-100758325
CDC14A	XLOC_000565	chr1:100818022-100985833
EXTL2	XLOC_001771	chr1:101337927-101360735
SLC30A7	XLOC_000568	chr1:101361631-101447311
DPH5	XLOC_001772	chr1:101455179-101491362
AMY2B,RNPC3	XLOC_000572	chr1:104068577-104122156
PRMT6	XLOC_000578	chr1:107599266-107601916
SLC25A24	XLOC_001780	chr1:108677343-108742980
FAM102B	XLOC_000583	chr1:109102970-109181949
HENMT1	XLOC_001782	chr1:109190909-109204148
PRPF38B	XLOC_000584	chr1:109234931-109244422
STXBP3	XLOC_000586	chr1:109289284-109352148
GPSM2	XLOC_000588	chr1:109419602-109506121
CLCC1	XLOC_001784	chr1:109419602-109506121
WDR47	XLOC_001785	chr1:109512837-109584850
TAF13	XLOC_001786	chr1:109606997-109618624
TMEM167B	XLOC_000589	chr1:109633402-109639554
SARS	XLOC_000592	chr1:109756514-109780804
CELSR2	XLOC_000593	chr1:109792640-109818378
SORT1	XLOC_001790	chr1:109852187-109940563
PSMA5	XLOC_001791	chr1:109941652-109969108
ATXN7L2	XLOC_000595	chr1:110026560-110035420
GNAI3	XLOC_000598	chr1:110091185-110138454
AMPD2	XLOC_000600	chr1:110162434-110174677
GSTM4	XLOC_000601	chr1:110198697-110208123
AHCYL1	XLOC_000606	chr1:110527386-110566364
STRIP1	XLOC_000607	chr1:110574198-110597263
RBM15	XLOC_000611	chr1:110881944-110889303
LAMTOR5	XLOC_001800	chr1:110943876-110958896
LRIF1	XLOC_001805	chr1:111489811-111506566
CEPT1	XLOC_000616	chr1:111659953-111727724
DRAM2	XLOC_001806	chr1:111659953-111727724
ATP5F1	XLOC_000621	chr1:111982511-112004525
WDR77	XLOC_001810	chr1:111982511-112004525
RAP1A	XLOC_000623	chr1:112162404-112259317
DDX20	XLOC_000625	chr1:112264685-112310199
CTTNBP2NL	XLOC_000627	chr1:112938799-113003786
ST7L	XLOC_001817	chr1:113066140-113162040
CAPZA1	XLOC_000629	chr1:113162074-113214241
MOV10	XLOC_000630	chr1:113216933-113243368
RHOC	XLOC_001818	chr1:113243748-113250025
SLC16A1	XLOC_001821	chr1:113454469-113498975
LRIG2	XLOC_000634	chr1:113615830-113667342
MAGI3	XLOC_000635	chr1:113933474-114228545
PHTF1	XLOC_001824	chr1:114239823-114301777
RSBN1	XLOC_001825	chr1:114304453-114355070
AP4B1	XLOC_001828	chr1:114356432-114447741
DCLRE1B	XLOC_000637	chr1:114447914-114456708
HIPK1	XLOC_000638	chr1:114466622-114520491
OLFML3	XLOC_000639	chr1:114522012-114524876
TRIM33	XLOC_001831	chr1:114935398-115053781
BCAS2	XLOC_001832	chr1:115110180-115124265
CSDE1,NRAS	XLOC_001835	chr1:115247084-115300671
SIKE1	XLOC_001836	chr1:115312104-115323308
ATP1A1	XLOC_000645	chr1:116915794-116961244
ATP1A1-AS1	XLOC_001841	chr1:116915794-116961244
IGSF3	XLOC_001843	chr1:117117019-117210377
PTGFRN	XLOC_000649	chr1:117452688-117532972
TTF2	XLOC_000651	chr1:117602948-117645491
MAN1A2	XLOC_000653	chr1:117910084-118068320
GDAP2	XLOC_001847	chr1:118406106-118472302
WDR3	XLOC_000655	chr1:118472371-118727848
WARS2	XLOC_001850	chr1:119573838-119683295
ZNF697	XLOC_001852	chr1:120161999-120190390
PHGDH	XLOC_000661	chr1:120254418-120286849
NOTCH2	XLOC_001857	chr1:120454175-120612317
SEC22B	XLOC_000669	chr1:144146810-146467744
NOTCH2NL	XLOC_000670	chr1:144146810-146467744
TXNIP	XLOC_000672	chr1:144146810-146467744
LIX1L	XLOC_000674	chr1:144146810-146467744
RBM8A	XLOC_000675	chr1:144146810-146467744
PEX11B	XLOC_000676	chr1:144146810-146467744
PIAS3	XLOC_000679	chr1:144146810-146467744
RNF115	XLOC_000681	chr1:144146810-146467744
PDE4DIP	XLOC_001869	chr1:144146810-146467744
POLR3GL	XLOC_001870	chr1:144146810-146467744
GNRHR2	XLOC_001871	chr1:144146810-146467744
NUDT17	XLOC_001872	chr1:144146810-146467744
POLR3C	XLOC_001873	chr1:144146810-146467744
GPR89A	XLOC_001875	chr1:144146810-146467744
PRKAB2	XLOC_001880	chr1:146626684-146644168
CHD1L	XLOC_000684	chr1:146714290-146767447
BCL9	XLOC_000685	chr1:147013270-147098020
ACP6	XLOC_001883	chr1:147119167-147142634
HIST2H2BF	XLOC_001892	chr1:149754244-149783928
HIST2H2BE	XLOC_001898	chr1:149856009-149858232
HIST2H2AC	XLOC_000703	chr1:149858524-149858961
HIST2H2AB	XLOC_001899	chr1:149859018-149859466
BOLA1	XLOC_000704	chr1:149871154-149872348
SF3B4	XLOC_001901	chr1:149895208-149900144
OTUD7B	XLOC_001903	chr1:149912228-149982686
VPS45	XLOC_000705	chr1:150039349-150117505
PLEKHO1	XLOC_000706	chr1:150122169-150131825
ANP32E	XLOC_001904	chr1:150190716-150208504
APH1A	XLOC_001905	chr1:150237798-150241609
CIART	XLOC_000709	chr1:150255228-150259501
MRPS21	XLOC_000710	chr1:150266261-150281414
PRPF3	XLOC_000711	chr1:150293927-150325704
RPRD2	XLOC_000712	chr1:150336989-150449041
TARS2	XLOC_000713	chr1:150459839-150480085
ADAMTSL4-AS1,MCL1	XLOC_001906	chr1:150521844-150552214
ENSA	XLOC_001907	chr1:150594598-150602098
GOLPH3L	XLOC_001908	chr1:150618700-150669672
ARNT	XLOC_001912	chr1:150782180-150849244
SETDB1	XLOC_000719	chr1:150898814-150937220
CERS2	XLOC_001913	chr1:150937648-150947479
PRUNE	XLOC_000721	chr1:150980972-151008189
CDC42SE1	XLOC_001915	chr1:151020258-151032125
GABPB2	XLOC_000725	chr1:151043079-151091007
SCNM1,TNFAIP8L2,TNFAIP8L2-SCNM1	XLOC_000726	chr1:151129104-151148547
LYSMD1	XLOC_001917	chr1:151129104-151148547
VPS72	XLOC_001919	chr1:151148775-151162689
PIP5K1A	XLOC_000727	chr1:151171020-151222007
PSMD4	XLOC_000728	chr1:151227196-151239954
ZNF687	XLOC_000729	chr1:151254790-151300191
PI4KB	XLOC_001920	chr1:151254790-151300191
RFX5	XLOC_001921	chr1:151313115-151319769
PSMB4	XLOC_000730	chr1:151372040-151374412
POGZ	XLOC_001923	chr1:151375199-151431941
TUFT1	XLOC_000732	chr1:151512780-151556059
SNX27	XLOC_000734	chr1:151584661-151671559
OAZ3	XLOC_000736	chr1:151732122-151743806
MRPL9	XLOC_001925	chr1:151732122-151743806
TDRKH	XLOC_001926	chr1:151744040-151763010
THEM4	XLOC_001931	chr1:151843342-151882361
S100A10	XLOC_001932	chr1:151955385-151966714
S100A11	XLOC_001933	chr1:152004981-152009511
CHTOP	XLOC_000770	chr1:153591275-153618782
S100A13	XLOC_001965	chr1:153591275-153618782
SNAPIN	XLOC_000771	chr1:153631129-153643504
ILF2	XLOC_001966	chr1:153631129-153643504
INTS3	XLOC_000773	chr1:153700566-153746555
SLC27A3	XLOC_000774	chr1:153747767-153752633
GATAD2B	XLOC_001968	chr1:153777202-153895451
DENND4B	XLOC_001969	chr1:153901976-153919154
CRTC2	XLOC_001970	chr1:153920147-153931132
CREB3L4	XLOC_000775	chr1:153931574-153950451
SLC39A1	XLOC_001971	chr1:153931574-153950451
JTB	XLOC_001973	chr1:153931574-153950451
RAB13	XLOC_001974	chr1:153954092-153958853
RPS27	XLOC_000776	chr1:153963238-153964631
TPM3	XLOC_001976	chr1:154127779-154164611
UBAP2L	XLOC_000777	chr1:154179182-154243986
C1orf43	XLOC_001979	chr1:154179182-154243986
HAX1	XLOC_000778	chr1:154245038-154248355
ATP8B2	XLOC_000780	chr1:154298035-154323780
UBE2Q1	XLOC_001981	chr1:154521050-154531120
ADAR	XLOC_001982	chr1:154554533-154600456
PMVK	XLOC_001984	chr1:154897207-154909484
PBXIP1	XLOC_001985	chr1:154916558-154928567
PYGO2	XLOC_001986	chr1:154929501-154934258
SHC1	XLOC_001987	chr1:154934773-154946959
CKS1B	XLOC_000784	chr1:154947117-154951725
FLAD1	XLOC_000786	chr1:154955769-154965587
ADAM15	XLOC_000790	chr1:155006281-155042029
EFNA4	XLOC_000791	chr1:155006281-155042029
SLC50A1	XLOC_000794	chr1:155107819-155111334
DPM3	XLOC_001990	chr1:155112366-155112996
KRTCAP2	XLOC_001991	chr1:155141883-155145804
THBS3	XLOC_001993	chr1:155165378-155177772
MTX1	XLOC_000797	chr1:155178489-155197325
GBA	XLOC_001995	chr1:155204238-155214653
FAM189B	XLOC_001996	chr1:155216995-155225274
SCAMP3	XLOC_001997	chr1:155225769-155232176
CLK2	XLOC_001998	chr1:155232658-155243281
FDPS	XLOC_000799	chr1:155278538-155300909
RUSC1	XLOC_000800	chr1:155278538-155300909
RUSC1-AS1	XLOC_002000	chr1:155278538-155300909
ASH1L,MIR555	XLOC_002001	chr1:155305051-155533735
MSTO1,MSTO2P	XLOC_000803	chr1:155579960-155584758
YY1AP1	XLOC_002002	chr1:155629232-155658823
DAP3	XLOC_000804	chr1:155658881-155708800
GON4L	XLOC_002003	chr1:155715558-155829191
RIT1	XLOC_002004	chr1:155867598-155881193
KIAA0907	XLOC_002005	chr1:155882835-155904188
ARHGEF2	XLOC_002008	chr1:155916629-155948336
SSR2	XLOC_002010	chr1:155978838-155990758
LAMTOR2	XLOC_000808	chr1:155996957-156147542
LMNA	XLOC_000810	chr1:155996957-156147542
SEMA4A	XLOC_000811	chr1:155996957-156147542
MIR7851,UBQLN4	XLOC_002011	chr1:155996957-156147542
MEX3A	XLOC_002012	chr1:155996957-156147542
SLC25A44	XLOC_000812	chr1:156163722-156182587
BGLAP,PMF1,PMF1-BGLAP	XLOC_000813	chr1:156182778-156217908
SMG5	XLOC_002014	chr1:156219014-156252620
C1orf85	XLOC_002015	chr1:156262477-156265480
CCT3	XLOC_002017	chr1:156278751-156316785
MEF2D	XLOC_002020	chr1:156433512-156470634
IQGAP3	XLOC_002021	chr1:156495196-156542396
APOA1BP	XLOC_000818	chr1:156561557-156564091
GPATCH4	XLOC_002022	chr1:156564099-156571279
ISG20L2	XLOC_002025	chr1:156692412-156697705
RRNAD1	XLOC_000821	chr1:156698262-156706752
MRPL24	XLOC_002026	chr1:156707093-156710923
HDGF	XLOC_002027	chr1:156711898-156722240
PRCC	XLOC_000822	chr1:156737273-156770609
ARHGEF11	XLOC_002030	chr1:156904631-157015162
ETV3	XLOC_002033	chr1:157094458-157108383
KIRREL	XLOC_000827	chr1:157963062-158070052
DUSP23	XLOC_000844	chr1:159750758-159752333
PEA15	XLOC_000852	chr1:160175124-160185162
DCAF8	XLOC_002065	chr1:160185504-160232350
PEX19	XLOC_002066	chr1:160246598-160254941
NCSTN	XLOC_000854	chr1:160258376-160328742
COPA	XLOC_002067	chr1:160258376-160328742
VANGL2	XLOC_000856	chr1:160370363-160398468
F11R	XLOC_002075	chr1:160965000-160991133
TSTD1	XLOC_002076	chr1:161007421-161008774
USF1	XLOC_002077	chr1:161009040-161015769
NIT1	XLOC_000861	chr1:161070345-161102478
PFDN2	XLOC_002080	chr1:161070345-161102478
DEDD	XLOC_002081	chr1:161070345-161102478
UFC1	XLOC_000862	chr1:161123533-161128646
USP21	XLOC_000863	chr1:161129253-161135516
PPOX	XLOC_000864	chr1:161136180-161141010
B4GALT3	XLOC_002082	chr1:161141099-161147758
NDUFS2	XLOC_000865	chr1:161169104-161184184
SDHC	XLOC_000869	chr1:161284165-161337673
DUSP12	XLOC_000877	chr1:161719580-161726952
ATF6	XLOC_000878	chr1:161736033-161933860
UHMK1	XLOC_000883	chr1:162466963-162499419
UAP1	XLOC_000884	chr1:162531295-162569633
HSD17B7	XLOC_000886	chr1:162760495-162782608
NUF2	XLOC_000889	chr1:163291722-163325553
PBX1	XLOC_000890	chr1:164528596-164821060
MGST3	XLOC_000892	chr1:165600109-165625372
ALDH9A1	XLOC_002101	chr1:165631448-165667900
TMCO1	XLOC_002102	chr1:165693527-165738159
MIR3658,UCK2	XLOC_000894	chr1:165796731-165880855
POGK	XLOC_000896	chr1:166808723-166823709
TADA1	XLOC_002105	chr1:166825748-166845654
POU2F1	XLOC_000899	chr1:167190065-167396582
CREG1	XLOC_002110	chr1:167510250-167523056
MPZL1	XLOC_000901	chr1:167691186-167761156
DCAF6	XLOC_000902	chr1:167885912-168045083
MPC2	XLOC_002112	chr1:167885912-168045083
TIPRL	XLOC_000903	chr1:168148082-168171351
SFT2D2	XLOC_000904	chr1:168195254-168212088
ANKRD36BP1	XLOC_002114	chr1:168214818-168216668
ATP1B1	XLOC_000909	chr1:169075946-169396670
BLZF1	XLOC_000910	chr1:169075946-169396670
NME7	XLOC_002119	chr1:169075946-169396670
CCDC181	XLOC_002120	chr1:169075946-169396670
METTL18	XLOC_002126	chr1:169761669-169764061
C1orf112	XLOC_000911	chr1:169764549-169863100
SCYL3	XLOC_002127	chr1:169764549-169863100
KIFAP3	XLOC_002128	chr1:169890469-170043879
GORAB	XLOC_000914	chr1:170501262-170522974
PRRC2C	XLOC_000923	chr1:171454665-171562650
METTL13	XLOC_000924	chr1:171750760-171766856
PIGC	XLOC_002134	chr1:172389827-172437969
SUCO	XLOC_000928	chr1:172501488-172580975
PRDX6	XLOC_000930	chr1:173446485-173457946
KLHL20	XLOC_000932	chr1:173684079-173755840
CENPL	XLOC_002140	chr1:173768687-173793777
DARS2	XLOC_000933	chr1:173793796-173827682
GAS5	XLOC_002141	chr1:173832385-173837125
SNORD47	XLOC_002143	chr1:173832385-173837125
SNORD80	XLOC_002144	chr1:173832385-173837125
SNORD79	XLOC_002145	chr1:173832385-173837125
SNORD76	XLOC_002149	chr1:173832385-173837125
SNORD74	XLOC_002151	chr1:173832385-173837125
ZBTB37	XLOC_000935	chr1:173837492-173855774
RC3H1	XLOC_002153	chr1:173900351-173962210
RABGAP1L	XLOC_000936	chr1:174128551-174964445
CACYBP	XLOC_000938	chr1:174968570-174981163
MRPS14	XLOC_002154	chr1:174982093-174992591
RFWD2	XLOC_002157	chr1:175913961-176176380
RASAL2	XLOC_000943	chr1:178060642-178448648
RALGPS2	XLOC_000947	chr1:178694281-178890977
FAM20B	XLOC_000948	chr1:178995073-179045702
TOR3A	XLOC_000949	chr1:179051111-179065129
ABL2	XLOC_002165	chr1:179068461-179198819
TOR1AIP2	XLOC_002167	chr1:179809101-179846941
TOR1AIP1	XLOC_000954	chr1:179851176-179889212
CEP350	XLOC_000955	chr1:179923907-180084015
FLJ23867,QSOX1	XLOC_000956	chr1:180123967-180169859
ACBD6	XLOC_002169	chr1:180257351-180472022
XPR1	XLOC_000958	chr1:180601145-180859415
STX6	XLOC_002171	chr1:180941849-180992257
IER5	XLOC_000961	chr1:181057637-181059979
GLUL	XLOC_002174	chr1:182350838-182361341
DHX9	XLOC_000968	chr1:182808438-182857117
LAMC1	XLOC_000969	chr1:182992594-183114727
SMG7	XLOC_000971	chr1:183441505-183523328
ARPC5	XLOC_002183	chr1:183595327-183605076
TSEN15	XLOC_000973	chr1:184020810-184043344
EDEM3	XLOC_002186	chr1:184659624-184724041
RNF2	XLOC_000975	chr1:185014550-185071740
SWT1	XLOC_000976	chr1:185087217-185260913
TRMT1L	XLOC_002188	chr1:185087217-185260913
IVNS1ABP	XLOC_002189	chr1:185265521-185286461
C1orf27	XLOC_000979	chr1:185703682-186446655
OCLM	XLOC_000980	chr1:185703682-186446655
RNU6-72P,TPR	XLOC_002193	chr1:185703682-186446655
RGS2	XLOC_000988	chr1:192778168-192781407
TROVE2	XLOC_000989	chr1:192981495-193060906
UCHL5	XLOC_002197	chr1:192981495-193060906
GLRX2	XLOC_002198	chr1:193065594-193075244
CDC73	XLOC_000990	chr1:193091087-193223942
ASPM	XLOC_002203	chr1:197053256-197115824
C1orf53	XLOC_000999	chr1:197871681-197876497
ZNF281	XLOC_002212	chr1:200374074-200379186
CAMSAP2	XLOC_001005	chr1:200708685-200829831
TMEM9	XLOC_002218	chr1:201103898-201140710
PHLDA3	XLOC_002222	chr1:201434606-201438299
CSRP1	XLOC_002223	chr1:201452657-201476387
NAV1	XLOC_001011	chr1:201617449-201853422
IPO9	XLOC_001014	chr1:201617449-201853422
TIMM17A	XLOC_001017	chr1:201924618-201939789
RNPEP	XLOC_001018	chr1:201951765-201975275
ARL8A	XLOC_002227	chr1:202102531-202113871
UBE2T	XLOC_002229	chr1:202300784-202311094
PPP1R12B	XLOC_001024	chr1:202317829-202557697
KDM5B	XLOC_002231	chr1:202696531-202777549
RABIF	XLOC_002232	chr1:202847409-202858385
KLHL12	XLOC_002233	chr1:202860229-202896371
ADIPOR1	XLOC_002234	chr1:202909952-202927700
CYB5R1	XLOC_002235	chr1:202931000-202936404
TMEM183A	XLOC_001028	chr1:202976533-202993197
ATP2B4	XLOC_001035	chr1:203595914-203713209
ZC3H11A	XLOC_001039	chr1:203764750-203823256
ZBED6	XLOC_001040	chr1:203764750-203823256
SNRPE	XLOC_001041	chr1:203830739-203840280
SOX13	XLOC_001042	chr1:204042245-204096871
ETNK2	XLOC_002244	chr1:204100189-204121307
PPP1R15B	XLOC_002250	chr1:204372491-204380945
PIK3C2B	XLOC_002251	chr1:204391757-204459474
MDM4	XLOC_001043	chr1:204485506-204527248
RBBP5	XLOC_002254	chr1:205055269-205091150
DSTYK	XLOC_002255	chr1:205111630-205180727
NUAK2	XLOC_002256	chr1:205271190-205290883
CDK18	XLOC_001048	chr1:205473683-205501921
ELK4	XLOC_002262	chr1:205577070-205602000
NUCKS1	XLOC_002264	chr1:205681946-205719372
SLC41A1	XLOC_002266	chr1:205758220-205782161
SRGAP2,SRGAP2C,SRGAP2D	XLOC_001054	chr1:206516199-206637783
EIF2D	XLOC_002270	chr1:206764973-206785904
PFKFB2	XLOC_001063	chr1:207226619-207254368
CD55	XLOC_001066	chr1:207494816-207534311
CD46	XLOC_001070	chr1:207925382-207968861
DIEXF	XLOC_001077	chr1:210001311-210030910
RCOR3	XLOC_001081	chr1:211432707-211489725
LINC00467	XLOC_001083	chr1:211556096-211605877
SLC30A1	XLOC_002287	chr1:211748380-211752099
DTL	XLOC_001084	chr1:212113740-212278348
INTS7	XLOC_002290	chr1:212113740-212278348
PPP2R5A	XLOC_001086	chr1:212458878-212535205
TMEM206	XLOC_002291	chr1:212537815-212588267
NENF	XLOC_001088	chr1:212606228-212619721
NSL1	XLOC_002293	chr1:212899494-212965139
TATDN3	XLOC_001091	chr1:212965169-212990167
FLVCR1	XLOC_001092	chr1:213031596-213072705
ANGEL2	XLOC_002296	chr1:213165523-213189168
RPS6KC1	XLOC_001094	chr1:213224574-213446808
SMYD2	XLOC_001097	chr1:214454564-214510477
PTPN14	XLOC_002297	chr1:214522038-214725024
CENPF	XLOC_001098	chr1:214776531-214837914
KCTD3	XLOC_001100	chr1:215740734-215795149
GPATCH2	XLOC_002300	chr1:217603833-217804409
RRP15	XLOC_001104	chr1:218458628-218511325
LYPLAL1	XLOC_001106	chr1:219347191-219386207
IARS2	XLOC_001108	chr1:220046618-220321383
EPRS	XLOC_002304	chr1:220046618-220321383
RAB3GAP2	XLOC_002308	chr1:220321609-220445843
MARK1	XLOC_001109	chr1:220701524-220837799
C1orf115	XLOC_001110	chr1:220863627-220872499
TAF1A	XLOC_002315	chr1:222731243-222765975
MIA3	XLOC_001116	chr1:222791443-222841351
AIDA	XLOC_002316	chr1:222841354-222885864
BROX	XLOC_001117	chr1:222885894-222908538
SUSD4	XLOC_002318	chr1:223394160-223537544
CAPN2	XLOC_001121	chr1:223889294-223963720
TP53BP2	XLOC_002320	chr1:223967594-224033674
FBXO28	XLOC_001122	chr1:224301788-224349749
DEGS1	XLOC_001123	chr1:224370909-224381142
NVL	XLOC_002322	chr1:224407314-224517891
CNIH4	XLOC_001125	chr1:224544512-224567153
WDR26	XLOC_002324	chr1:224572844-224622001
LBR	XLOC_002326	chr1:225589203-225616557
ENAH	XLOC_002327	chr1:225674533-225840845
SRP9	XLOC_001128	chr1:225965514-225978168
EPHX1	XLOC_001129	chr1:225997775-226070420
TMEM63A	XLOC_002328	chr1:225997775-226070420
PYCR2	XLOC_002330	chr1:226107576-226112040
SDE2	XLOC_002333	chr1:226170402-226187066
H3F3A	XLOC_001130	chr1:226250407-226259703
ACBD3	XLOC_002334	chr1:226332379-226374423
LIN9	XLOC_002335	chr1:226418849-226497449
PARP1	XLOC_002336	chr1:226548391-226595801
PSEN2	XLOC_001133	chr1:227058272-227083804
ADCK3	XLOC_001134	chr1:227127937-227175246
CDC42BPA	XLOC_002339	chr1:227177565-227505826
ZNF678	XLOC_001135	chr1:227751219-227865144
SNAP47	XLOC_001137	chr1:227916239-227968932
ARF1	XLOC_001140	chr1:228270360-228286913
C1orf35	XLOC_002344	chr1:228288427-228291022
MRPL55	XLOC_002345	chr1:228294379-228297013
GUK1	XLOC_001142	chr1:228327784-228336655
TRIM11	XLOC_002348	chr1:228581376-228594517
HIST3H2A	XLOC_002352	chr1:228645064-228645560
RNF187	XLOC_001148	chr1:228675067-228683889
RAB4A,SPHAR	XLOC_001150	chr1:229406808-229441640
NUP133	XLOC_002356	chr1:229577043-229644088
ABCB10	XLOC_002357	chr1:229652328-229694442
TAF5L	XLOC_002358	chr1:229728865-229761794
URB2	XLOC_001152	chr1:229761980-229795946
GALNT2	XLOC_001153	chr1:230193535-230417876
COG2	XLOC_001154	chr1:230778201-230829731
C1orf198	XLOC_002361	chr1:230972864-231005335
TTC13	XLOC_002362	chr1:231041986-231114618
ARV1	XLOC_001157	chr1:231114822-231136479
GNPAT	XLOC_001159	chr1:231359508-231413719
C1orf131	XLOC_002365	chr1:231359508-231413719
EXOC8	XLOC_002366	chr1:231468481-231473578
SPRTN	XLOC_001160	chr1:231473681-231490769
EGLN1	XLOC_002367	chr1:231499496-231560790
DISC1,TSNAX,TSNAX-DISC1	XLOC_001161	chr1:231664398-232177019
SIPA1L2	XLOC_002371	chr1:232533711-232651243
NTPCR	XLOC_001163	chr1:233086369-233114219
COA6	XLOC_001169	chr1:234509213-234519795
TARBP1	XLOC_002374	chr1:234527058-234614849
IRF2BP2	XLOC_002376	chr1:234740014-234745271
TOMM20	XLOC_002377	chr1:235272657-235292256
RBM34	XLOC_002379	chr1:235294497-235324571
ARID4B	XLOC_002380	chr1:235330209-235491532
GGPS1	XLOC_001172	chr1:235491752-235507844
TBCE	XLOC_001173	chr1:235530674-235667781
B3GALNT2	XLOC_002382	chr1:235530674-235667781
GPR137B	XLOC_001174	chr1:236305831-236372209
LGALS8	XLOC_001176	chr1:236681513-236767841
HEATR1	XLOC_002389	chr1:236681513-236767841
MTR	XLOC_001178	chr1:236958580-237067281
FH	XLOC_002397	chr1:241660856-241683085
CHML	XLOC_002399	chr1:241695433-241803701
EXO1	XLOC_001187	chr1:242011492-242053241
CEP170	XLOC_002403	chr1:243287729-243418708
AKT3	XLOC_002404	chr1:243419306-244006886
ADSS	XLOC_002405	chr1:244571793-244615436
DESI2	XLOC_001195	chr1:244816351-244872334
COX20	XLOC_001196	chr1:244998638-245010243
HNRNPU-AS1	XLOC_002406	chr1:244998638-245010243
HNRNPU	XLOC_002407	chr1:245013601-245027827
SMYD3	XLOC_002409	chr1:245912641-246670644
TFB2M	XLOC_002411	chr1:246703862-246729565
CNST	XLOC_001199	chr1:246729638-246831884
AHCTF1	XLOC_002412	chr1:247002401-247094726
ZNF670,ZNF670-ZNF695,ZNF695	XLOC_002413	chr1:247108848-247242115
ZNF124	XLOC_002416	chr1:247285276-247335318
ZNF496	XLOC_002418	chr1:247463621-247495045
SH3BP5L	XLOC_002437	chr1:249104650-249120154
ZNF692	XLOC_002438	chr1:249144202-249153315
ZMYND11	XLOC_002439	chr10:180404-300577
DIP2C	XLOC_002932	chr10:320129-735608
LARP4B	XLOC_002934	chr10:852853-977645
GTPBP4	XLOC_002441	chr10:1034348-1063708
IDI2	XLOC_002935	chr10:1064846-1095061
IDI1	XLOC_002936	chr10:1064846-1095061
WDR37	XLOC_002443	chr10:1102775-1178237
PITRM1	XLOC_002941	chr10:3179918-3215033
KLF6	XLOC_002942	chr10:3818187-3827473
AKR1E2	XLOC_002451	chr10:4868368-4890251
NET1	XLOC_002456	chr10:5454513-5501019
FAM208B	XLOC_002458	chr10:5726800-5805703
GDI2	XLOC_002952	chr10:5807185-5855512
FBXO18	XLOC_002459	chr10:5903688-5979558
ANKRD16	XLOC_002953	chr10:5903688-5979558
RBM17	XLOC_002460	chr10:6130948-6159422
PFKFB3	XLOC_002461	chr10:6186842-6277507
SFMBT2	XLOC_002959	chr10:7200585-7453448
KIN	XLOC_002961	chr10:7792924-7829990
ATP5C1	XLOC_002467	chr10:7830092-7849762
TAF3	XLOC_002468	chr10:7860466-8057016
USP6NL	XLOC_002967	chr10:11502508-11653679
UPF2	XLOC_002969	chr10:11962020-12085169
DHTKD1	XLOC_002474	chr10:12110915-12165227
SEC61A2	XLOC_002475	chr10:12171639-12292589
CDC123	XLOC_002476	chr10:12171639-12292589
NUDT5	XLOC_002970	chr10:12171639-12292589
OPTN	XLOC_002480	chr10:13142081-13180276
SEPHS1	XLOC_002974	chr10:13359437-13390298
PRPF18	XLOC_002482	chr10:13628938-13672868
FAM107B	XLOC_002977	chr10:14560555-14816896
HSPA14	XLOC_002484	chr10:14880158-14913740
SUV39H2	XLOC_002485	chr10:14920781-14946304
RPP38	XLOC_002488	chr10:15137383-15146256
NMT2	XLOC_002982	chr10:15147770-15210695
FAM171A1	XLOC_002984	chr10:15253643-15413058
FAM188A	XLOC_002986	chr10:15820174-15902519
RSU1	XLOC_002988	chr10:16632616-16859453
VIM	XLOC_002490	chr10:17256237-17279592
STAM	XLOC_002492	chr10:17686123-17758821
NSUN6	XLOC_002996	chr10:18834263-18940550
ARL5B	XLOC_002500	chr10:18948312-18966940
MLLT10	XLOC_002505	chr10:21823100-22032559
DNAJC1	XLOC_003002	chr10:22045476-22292650
BMI1,COMMD3,COMMD3-BMI1	XLOC_002507	chr10:22605311-22620414
PIP4K2A	XLOC_003005	chr10:22823765-23003503
OTUD1	XLOC_002512	chr10:23728197-23731310
ARHGAP21	XLOC_003008	chr10:24872537-25012597
THNSL1	XLOC_002515	chr10:25270907-25351208
PDSS1	XLOC_002523	chr10:26986594-27150016
ABI1	XLOC_003012	chr10:26986594-27150016
ANKRD26	XLOC_003014	chr10:27293044-27389427
YME1L1	XLOC_003015	chr10:27399039-27443349
MASTL	XLOC_002524	chr10:27443752-27475848
ACBD5	XLOC_003016	chr10:27484142-27531068
RAB18	XLOC_002525	chr10:27793102-27831166
WAC	XLOC_002526	chr10:28821421-28912041
BAMBI	XLOC_002528	chr10:28966423-28971868
SVIL	XLOC_003025	chr10:29698462-30024730
MTPAP	XLOC_003029	chr10:30598729-30638267
ARHGAP12	XLOC_003034	chr10:32094325-32217804
KIF5B	XLOC_003035	chr10:32297937-32345371
EPC1	XLOC_003036	chr10:32556643-32667726
ITGB1	XLOC_003037	chr10:33189245-33247293
PARD3	XLOC_003040	chr10:34398487-35104253
CUL2	XLOC_003041	chr10:35297478-35379570
CREM	XLOC_002538	chr10:35415768-35501886
CCNY	XLOC_002539	chr10:35535908-35861598
ZNF248	XLOC_003044	chr10:38065453-38147012
ZNF33A	XLOC_002544	chr10:38299577-38348995
ZNF37A	XLOC_002545	chr10:38383263-38412278
ZNF33B	XLOC_003051	chr10:43084554-43133992
BMS1	XLOC_002551	chr10:43277953-43330385
CSGALNACT2	XLOC_002554	chr10:43633892-43680754
HNRNPF	XLOC_003053	chr10:43881064-43904696
ZNF239	XLOC_003054	chr10:44051792-44070066
ZNF485	XLOC_002557	chr10:44101854-44113352
ZNF32-AS1	XLOC_002559	chr10:44124264-44170147
ZNF32	XLOC_003055	chr10:44124264-44170147
CXCL12	XLOC_003057	chr10:44865600-44880545
ZNF22	XLOC_002567	chr10:45493145-45500777
2008-03-01	XLOC_003063	chr10:45950032-46090354
ZFAND4	XLOC_003064	chr10:46110948-46168261
FAM21C	XLOC_002571	chr10:46222647-46288412
MAPK8	XLOC_002586	chr10:49514681-49647402
ERCC6,ERCC6-PGBD3,PGBD3	XLOC_003093	chr10:50662525-50747584
PARG,PARGP1	XLOC_003095	chr10:51026324-51371344
NCOA4	XLOC_002595	chr10:51371378-51734610
TIMM23	XLOC_003097	chr10:51371378-51734610
ZWINT	XLOC_003106	chr10:58117198-58121034
CISD1	XLOC_002603	chr10:60028861-60049019
TFAM	XLOC_002605	chr10:60144902-60158990
CCDC6	XLOC_003112	chr10:61548505-61666414
ADO	XLOC_002616	chr10:64564515-64568239
NRBF2	XLOC_002617	chr10:64893006-64914791
JMJD1C	XLOC_003120	chr10:64926980-65226322
SIRT1	XLOC_002622	chr10:69644426-69678147
HERC4	XLOC_003125	chr10:69681655-69835103
HNRNPH3	XLOC_002624	chr10:70042416-70167051
RUFY2	XLOC_003128	chr10:70042416-70167051
DNA2	XLOC_003129	chr10:70173820-70231878
SLC25A16	XLOC_003130	chr10:70242089-70287280
TET1	XLOC_002625	chr10:70320116-70454239
CCAR1	XLOC_002626	chr10:70480900-70552134
DDX50	XLOC_002629	chr10:70661033-70706603
DDX21	XLOC_002630	chr10:70715878-70744825
KIAA1279	XLOC_002631	chr10:70748476-70776739
VPS26A	XLOC_002633	chr10:70883907-70932616
SUPV3L1	XLOC_002634	chr10:70939992-70968849
HK1	XLOC_002636	chr10:71029755-71161637
C10orf35	XLOC_002638	chr10:71390002-71393355
H2AFY2	XLOC_002640	chr10:71812356-71892690
TYSND1	XLOC_003134	chr10:71897736-71906496
SAR1A	XLOC_003135	chr10:71909960-71930285
PPA1	XLOC_003136	chr10:71962585-71993190
EIF4EBP2	XLOC_002641	chr10:72163860-72188374
PALD1	XLOC_002642	chr10:72238563-72328206
SGPL1	XLOC_002644	chr10:72575703-72640932
PCBD1	XLOC_003142	chr10:72643264-72648543
SLC29A3	XLOC_002646	chr10:73079009-73123147
PSAP	XLOC_003146	chr10:73576054-73611082
ANAPC16	XLOC_002650	chr10:73855789-73995618
ASCC1	XLOC_003148	chr10:73855789-73995618
DDIT4	XLOC_002651	chr10:74033676-74035797
DNAJB12	XLOC_003149	chr10:74092587-74114907
MICU1	XLOC_003151	chr10:74119697-74385949
MCU	XLOC_002652	chr10:74451888-74647452
P4HA1	XLOC_003153	chr10:74766979-74856732
ECD	XLOC_003154	chr10:74894281-74927853
FAM149B1	XLOC_002656	chr10:74927876-75001939
DNAJC9	XLOC_003155	chr10:75002581-75007025
MRPS16	XLOC_003156	chr10:75007124-75118617
ANXA7	XLOC_003158	chr10:75135188-75173841
PPP3CB	XLOC_003160	chr10:75196185-75255782
USP54	XLOC_003161	chr10:75257295-75335433
BMS1P4	XLOC_003165	chr10:75458908-75490272
SEC24C	XLOC_002659	chr10:75504130-75531933
FUT11	XLOC_002660	chr10:75532048-75535976
CHCHD1	XLOC_002661	chr10:75541807-75543406
ZSWIM8	XLOC_002662	chr10:75545381-75561556
ZSWIM8-AS1	XLOC_003166	chr10:75545381-75561556
NDST2	XLOC_003167	chr10:75561668-75571589
PLAU	XLOC_002663	chr10:75669726-75682535
VCL	XLOC_002664	chr10:75757871-75879914
AP3M1	XLOC_003170	chr10:75880014-75910826
ADK	XLOC_002665	chr10:75910942-76469061
KAT6B	XLOC_002666	chr10:76586170-76792380
SAMD8	XLOC_002667	chr10:76871392-76941881
VDAC2	XLOC_002668	chr10:76969911-76991207
DLG5	XLOC_003176	chr10:79550548-79686348
POLR3A	XLOC_003177	chr10:79734906-79789298
RPS24	XLOC_002674	chr10:79793517-79816571
ZMIZ1	XLOC_002677	chr10:80828791-81076285
PPIF	XLOC_002678	chr10:81107219-81115089
TMEM254	XLOC_002685	chr10:81805988-81852307
ANXA11	XLOC_003183	chr10:81914879-81965433
FAM213A	XLOC_002689	chr10:82167584-82192753
TSPAN14	XLOC_002690	chr10:82214037-82282391
GHITM	XLOC_002693	chr10:85899184-85913311
CCSER2	XLOC_002698	chr10:86088344-86278277
WAPAL	XLOC_003190	chr10:88195012-88281541
BMPR1A	XLOC_002702	chr10:88516395-88684945
GLUD1	XLOC_003192	chr10:88809958-88854776
NUTM2A-AS1	XLOC_003193	chr10:88998423-89103331
ATAD1	XLOC_003195	chr10:89512874-89577917
PTEN	XLOC_002714	chr10:89623194-89728532
LIPA	XLOC_003203	chr10:90973325-91011796
RPP30	XLOC_002730	chr10:92631708-92668312
TNKS2	XLOC_002734	chr10:93558150-93625232
BTAF1	XLOC_002735	chr10:93683735-93790080
2005-03-01	XLOC_002736	chr10:94050919-94113721
IDE	XLOC_003218	chr10:94211440-94333852
KIF11	XLOC_002738	chr10:94352824-94415152
EXOC6	XLOC_002740	chr10:94594469-94819251
FRA10AC1	XLOC_003221	chr10:95427639-95462329
NOC3L	XLOC_003224	chr10:96092988-96122683
HELLS	XLOC_002750	chr10:96305523-96361856
PDLIM1	XLOC_003226	chr10:96997324-97050905
ALDH18A1	XLOC_003228	chr10:97365685-97416567
TCTN3	XLOC_003229	chr10:97423152-97453900
ENTPD1	XLOC_002755	chr10:97471535-97849992
CCNJ	XLOC_002758	chr10:97471535-97849992
ZNF518A	XLOC_002759	chr10:97889471-97923517
TM9SF3	XLOC_003235	chr10:98277866-98346809
LCOR	XLOC_002761	chr10:98592016-98724198
C10orf12	XLOC_002762	chr10:98741040-98745585
ARHGAP19,ARHGAP19-SLIT1,SLIT1	XLOC_003237	chr10:98757794-99052430
FRAT1	XLOC_002764	chr10:99079021-99081672
FRAT2	XLOC_003238	chr10:99092253-99094458
RRP12	XLOC_003239	chr10:99116457-99161127
PGAM1	XLOC_002765	chr10:99186026-99193198
EXOSC1	XLOC_003240	chr10:99195665-99205768
ZDHHC16	XLOC_002766	chr10:99205887-99217127
MMS19	XLOC_003241	chr10:99218080-99258551
MORN4	XLOC_003242	chr10:99374309-99393913
PI4K2A	XLOC_002772	chr10:99400442-99436187
MARVELD1	XLOC_002773	chr10:99473464-99477909
ZFYVE27	XLOC_002774	chr10:99496877-99520664
R3HCC1L	XLOC_002776	chr10:99894380-100004654
HPS1	XLOC_003249	chr10:100175954-100206704
GOT1	XLOC_003252	chr10:101156626-101190530
SLC25A28	XLOC_003253	chr10:101370274-101380221
CUTC	XLOC_002780	chr10:101419262-101515894
COX15	XLOC_003254	chr10:101419262-101515894
DNMBP	XLOC_003255	chr10:101635333-101769676
ERLIN1	XLOC_003257	chr10:101909846-101945814
CHUK	XLOC_003258	chr10:101948123-101989344
CWF19L1	XLOC_003259	chr10:101992054-102027437
BLOC1S2	XLOC_003261	chr10:102033034-102046469
SCD	XLOC_002783	chr10:102106771-102124588
LINC00263	XLOC_002784	chr10:102133332-102148111
NDUFB8	XLOC_003264	chr10:102283485-102289680
HIF1AN	XLOC_002786	chr10:102295640-102313681
FAM178A	XLOC_002788	chr10:102672325-102724891
SEMA4G	XLOC_002789	chr10:102732285-102747272
MRPL43	XLOC_003265	chr10:102732285-102747272
C10orf2	XLOC_002791	chr10:102747292-102754158
BTRC	XLOC_002797	chr10:103113789-103317078
POLL	XLOC_003269	chr10:103338638-103348027
DPCD	XLOC_002798	chr10:103348088-103369410
FBXW4	XLOC_003271	chr10:103370420-103454743
NPM3	XLOC_003273	chr10:103541081-103543170
MGEA5	XLOC_003274	chr10:103544199-103578222
C10orf76	XLOC_003276	chr10:103605355-103815932
LDB1	XLOC_003277	chr10:103867324-103880210
PPRC1	XLOC_002802	chr10:103892750-103910090
NOLC1	XLOC_002803	chr10:103911932-103923628
GBF1	XLOC_002805	chr10:104005254-104142656
NFKB2	XLOC_002806	chr10:104153866-104162286
FBXL15	XLOC_002807	chr10:104162373-104182893
CUEDC2	XLOC_003280	chr10:104183001-104192423
RPARP-AS1	XLOC_002809	chr10:104209573-104216050
TMEM180	XLOC_002810	chr10:104221169-104236802
ACTR1A	XLOC_003282	chr10:104238985-104262512
SUFU	XLOC_002811	chr10:104263718-104393214
TRIM8	XLOC_002812	chr10:104404251-104418076
ARL3	XLOC_003283	chr10:104433483-104474190
WBP1L	XLOC_002814	chr10:104503726-104576021
AS3MT,C10orf32,C10orf32-ASMT	XLOC_002815	chr10:104613966-104661655
CNNM2	XLOC_002816	chr10:104678074-104838344
NT5C2	XLOC_003285	chr10:104847773-104953063
PCGF6	XLOC_003286	chr10:105062552-105110891
TAF5	XLOC_002819	chr10:105127723-105156270
MIR1307,USMG5	XLOC_003287	chr10:105127723-105156270
PDCD11	XLOC_002820	chr10:105156411-105206019
SH3PXD2A	XLOC_003291	chr10:105353783-105615164
OBFC1	XLOC_003292	chr10:105637317-105678045
SLK	XLOC_002823	chr10:105727469-105787342
SFR1	XLOC_002824	chr10:105881815-105886143
GSTO1	XLOC_002825	chr10:106013951-106027222
GSTO2	XLOC_002826	chr10:106028630-106059176
ITPRIP	XLOC_003297	chr10:106069453-106098251
XPNPEP1	XLOC_003301	chr10:111624523-111683311
ADD3	XLOC_002830	chr10:111705316-111895323
MXI1	XLOC_002831	chr10:111967362-112047123
SMNDC1	XLOC_003303	chr10:112052797-112064707
DUSP5	XLOC_002832	chr10:112257624-112271302
SMC3	XLOC_002833	chr10:112327448-112364392
MIR4680,PDCD4	XLOC_002835	chr10:112631552-112679124
BBIP1	XLOC_003305	chr10:112631552-112679124
SHOC2	XLOC_002836	chr10:112679300-112773425
RPL13AP6	XLOC_003306	chr10:112679300-112773425
GPAM	XLOC_003307	chr10:113909621-113943537
ZDHHC6	XLOC_003310	chr10:114190057-114206672
VTI1A	XLOC_002841	chr10:114206755-114578504
CASP7	XLOC_002845	chr10:115438920-115490668
DCLRE1A	XLOC_003313	chr10:115594482-115614163
NHLRC2	XLOC_002847	chr10:115614390-115672265
C10orf118,MIR2110	XLOC_003314	chr10:115881973-115934364
FAM160B1	XLOC_002851	chr10:116581502-116659586
TRUB1	XLOC_002852	chr10:116697951-116737439
ATRNL1	XLOC_002853	chr10:116853123-117708509
KIAA1598	XLOC_003320	chr10:118642887-118886097
PDZD8	XLOC_003323	chr10:119042605-119134937
RAB11FIP2	XLOC_003325	chr10:119764426-119806114
FAM204A	XLOC_003326	chr10:120068571-120101839
CACUL1	XLOC_003328	chr10:120440493-120514758
NANOS1	XLOC_002865	chr10:120789227-120793854
EIF3A	XLOC_003329	chr10:120794540-120840334
FAM45A,FAM45B	XLOC_002866	chr10:120863610-120897376
SFXN4	XLOC_003331	chr10:120900424-120925204
PRDX3	XLOC_003332	chr10:120927214-120938377
RGS10	XLOC_003333	chr10:121259338-121302222
TIAL1	XLOC_003334	chr10:121332977-121356541
BAG3	XLOC_002869	chr10:121410881-121437329
INPP5F	XLOC_002870	chr10:121485558-121588662
MCMBP	XLOC_003335	chr10:121588915-121633140
SEC23IP	XLOC_002871	chr10:121652084-121704170
WDR11	XLOC_002876	chr10:122216465-122806858
FGFR2	XLOC_003337	chr10:123237843-123357972
ATE1	XLOC_003338	chr10:123499935-123711480
NSMCE4A	XLOC_003339	chr10:123716602-123734743
PLEKHA1	XLOC_002880	chr10:124134093-124191871
PSTK	XLOC_002888	chr10:124739555-124749907
IKZF5	XLOC_003343	chr10:124750321-124768366
ACADSB	XLOC_002889	chr10:124768428-124817806
BUB3	XLOC_002892	chr10:124913759-124924886
CHST15	XLOC_003345	chr10:125767181-125853123
OAT	XLOC_003346	chr10:126085871-126107545
FAM53B	XLOC_003348	chr10:126307862-126432930
METTL10	XLOC_003349	chr10:126447405-126480439
FAM175B	XLOC_002895	chr10:126490353-126525239
ZRANB1	XLOC_002896	chr10:126630691-126676005
CTBP2	XLOC_003350	chr10:126676417-126849624
EDRF1	XLOC_002899	chr10:127408083-127452712
UROS	XLOC_003355	chr10:127477146-127511837
BCCIP	XLOC_002901	chr10:127512103-127569884
DHX32	XLOC_003356	chr10:127512103-127569884
DOCK1	XLOC_002903	chr10:128593977-129250781
MKI67	XLOC_003363	chr10:129894924-129924468
MGMT	XLOC_002907	chr10:131265453-131565783
GLRX3	XLOC_002909	chr10:131934638-131978646
TCERG1L	XLOC_003368	chr10:132890654-133109984
PPP2R2D	XLOC_002910	chr10:133747954-133773338
BNIP3	XLOC_003370	chr10:133781203-133795435
INPP5A	XLOC_002916	chr10:134351352-134596984
ZNF511	XLOC_002922	chr10:135092133-135126666
TUBGCP2	XLOC_003377	chr10:135092133-135126666
FUOM	XLOC_003379	chr10:135168657-135171529
ECHS1	XLOC_003380	chr10:135175986-135186908
MTG1	XLOC_002925	chr10:135207620-135238121
BET1L	XLOC_004146	chr11:202923-207422
RIC8A	XLOC_003387	chr11:207510-236362
SIRT3	XLOC_004147	chr11:207510-236362
PSMD13	XLOC_003389	chr11:236807-252984
IFITM2	XLOC_003392	chr11:308106-309410
IFITM1	XLOC_003393	chr11:313990-315272
IFITM3	XLOC_004149	chr11:319672-320914
SIGIRR	XLOC_004150	chr11:405715-417397
PTDSS2	XLOC_003396	chr11:450279-491387
RNH1	XLOC_004152	chr11:494511-507283
HRAS	XLOC_004153	chr11:532241-535550
PHRF1	XLOC_003399	chr11:576445-612222
TMEM80	XLOC_003401	chr11:644224-705028
TALDO1	XLOC_003403	chr11:747431-765024
SLC25A22	XLOC_004164	chr11:790474-798269
PIDD1	XLOC_004165	chr11:799178-805250
RPLP2	XLOC_003405	chr11:809935-812876
PNPLA2	XLOC_003407	chr11:818900-825571
CD151	XLOC_003409	chr11:832951-838835
POLR2L	XLOC_004166	chr11:839720-842529
TSPAN4	XLOC_003410	chr11:842823-867116
CHID1	XLOC_004167	chr11:867858-915058
AP2A2	XLOC_003411	chr11:925808-1012245
TOLLIP	XLOC_004169	chr11:1295597-1330892
MOB2	XLOC_004170	chr11:1490677-1508009
CTSD	XLOC_004178	chr11:1773981-1785222
MRPL23	XLOC_003426	chr11:1968501-1977839
H19,MIR675	XLOC_004181	chr11:2016405-2019065
CD81	XLOC_003430	chr11:2349978-2418649
TSSC4	XLOC_003431	chr11:2423522-2425106
CDKN1C	XLOC_004190	chr11:2904447-2906995
NAP1L4	XLOC_004193	chr11:2965659-3013607
CARS	XLOC_004195	chr11:3022151-3078681
ZNF195	XLOC_004199	chr11:3379156-3400452
PGAP2	XLOC_003439	chr11:3696239-3847601
NUP98	XLOC_004203	chr11:3696239-3847601
RHOG	XLOC_004204	chr11:3848207-3862213
MIR4687,STIM1	XLOC_003440	chr11:3876932-4114440
RRM1	XLOC_003441	chr11:4115923-4160106
TRIM68	XLOC_004208	chr11:4619901-4629489
TRIM34,TRIM6,TRIM6-TRIM34	XLOC_003462	chr11:5617330-5665625
FAM160A2	XLOC_004244	chr11:6232563-6255941
APBB1	XLOC_004246	chr11:6416353-6440702
TIMM10B	XLOC_003475	chr11:6495912-6505911
ARFIP2	XLOC_004249	chr11:6495912-6505911
RRP8	XLOC_004250	chr11:6621143-6624880
ILK	XLOC_003477	chr11:6624937-6633475
TAF10	XLOC_004251	chr11:6624937-6633475
TPP1	XLOC_004252	chr11:6633996-6640692
DCHS1	XLOC_004253	chr11:6642554-6677080
MRPL17	XLOC_004254	chr11:6701615-6704632
PPFIBP2	XLOC_003488	chr11:7534995-7674996
CYB5R2	XLOC_004261	chr11:7686325-7694821
EIF3F	XLOC_003490	chr11:8008866-8017719
TUB	XLOC_003491	chr11:8060179-8190590
STK33	XLOC_004271	chr11:8413412-8615836
RPL27A	XLOC_003493	chr11:8703994-8711419
ST5	XLOC_004273	chr11:8714898-8932498
AKIP1	XLOC_003496	chr11:8932700-8954553
TMEM9B	XLOC_004276	chr11:8968747-8997830
DENND5A	XLOC_004280	chr11:9160374-9286873
TMEM41B	XLOC_004281	chr11:9302200-9336315
IPO7	XLOC_003499	chr11:9406168-9469674
ZNF143	XLOC_003501	chr11:9482511-9550071
WEE1	XLOC_003502	chr11:9595227-9611313
SWAP70	XLOC_003503	chr11:9685627-9774507
SBF2	XLOC_004284	chr11:9776316-10315754
RNF141	XLOC_004286	chr11:10533224-10562774
CTR9	XLOC_003510	chr11:10772810-10801290
EIF4G2	XLOC_004289	chr11:10818592-10830582
SNORD97	XLOC_004290	chr11:10818592-10830582
ZBED5	XLOC_004291	chr11:10874250-10879620
ZBED5-AS1	XLOC_003512	chr11:10879763-10900823
USP47	XLOC_003513	chr11:11862969-11980872
DKK3	XLOC_004296	chr11:11984542-12030917
TEAD1	XLOC_003518	chr11:12695968-12966284
BTBD10	XLOC_004298	chr11:13409555-13484838
FAR1	XLOC_003521	chr11:13690205-13753893
RRAS2	XLOC_004300	chr11:14299465-14386052
COPB1	XLOC_004301	chr11:14479048-14521441
PSMA1	XLOC_004302	chr11:14526421-14665180
CYP2R1	XLOC_004303	chr11:14899555-14913751
C11orf58	XLOC_003526	chr11:16760147-16779901
PLEKHA7	XLOC_004306	chr11:16809206-17035963
RPS13	XLOC_004307	chr11:17095938-17099220
PIK3C2A	XLOC_004308	chr11:17108123-17191354
NUCB2	XLOC_003528	chr11:17298285-17353070
SAAL1	XLOC_004314	chr11:18101889-18127638
HPS5	XLOC_004317	chr11:18300216-18343721
GTF2H1	XLOC_003537	chr11:18343815-18388590
LDHA	XLOC_003538	chr11:18415935-18429765
TSG101	XLOC_004318	chr11:18501857-18548503
UEVLD	XLOC_004319	chr11:18552949-18610293
SPTY2D1	XLOC_004320	chr11:18621350-18656020
PRMT3	XLOC_003547	chr11:20409075-20530879
FANCF	XLOC_004333	chr11:22644078-22647387
CCDC34	XLOC_004339	chr11:27360060-27384795
LGR4	XLOC_004340	chr11:27387507-27494334
LIN7C	XLOC_004341	chr11:27515964-27528326
KIF18A	XLOC_004345	chr11:28042162-28129746
ARL14EP	XLOC_003561	chr11:30344648-30359165
DNAJC24	XLOC_003562	chr11:31391376-31531169
IMMP1L	XLOC_004351	chr11:31391376-31531169
ELP4	XLOC_003563	chr11:31531275-31806073
RCN1	XLOC_003566	chr11:32112476-32127272
EIF3M	XLOC_003568	chr11:32605312-32816204
CCDC73	XLOC_004355	chr11:32605312-32816204
QSER1	XLOC_003570	chr11:32914723-33001814
TCP11L1	XLOC_003572	chr11:33060962-33095109
LINC00294	XLOC_003573	chr11:33097695-33101000
CSTF3	XLOC_004356	chr11:33106129-33183037
HIPK3	XLOC_003575	chr11:33278217-33378568
CD59	XLOC_004358	chr11:33724555-33758025
FBXO3	XLOC_004359	chr11:33762489-33796071
CAPRIN1	XLOC_003578	chr11:34073229-34124157
NAT10	XLOC_003579	chr11:34127110-34168458
ABTB2	XLOC_004361	chr11:34172533-34379555
PDHX	XLOC_003582	chr11:34903842-35017675
FJX1	XLOC_003585	chr11:35639734-35642421
TRIM44	XLOC_003586	chr11:35684352-35830930
LDLRAD3	XLOC_003587	chr11:35965611-36252841
COMMD9	XLOC_004367	chr11:36293841-36310999
TRAF6	XLOC_004368	chr11:36505316-36531863
C11orf74	XLOC_003591	chr11:36613492-36680841
API5	XLOC_003593	chr11:43333504-43366080
TTC17	XLOC_003594	chr11:43380434-43516483
HSD17B12	XLOC_003597	chr11:43702142-43878169
EXT2	XLOC_003603	chr11:44117098-44266980
TSPAN18	XLOC_003605	chr11:44785975-44972857
TP53I11	XLOC_004376	chr11:44785975-44972857
CRY2	XLOC_003612	chr11:45868668-45904799
PEX16	XLOC_004381	chr11:45931219-45939674
PHF21A	XLOC_004382	chr11:45950869-46142985
DGKZ	XLOC_003617	chr11:46354454-46402104
MDK	XLOC_003619	chr11:46402333-46405387
AMBRA1	XLOC_004384	chr11:46417961-46615619
ATG13	XLOC_003621	chr11:46638825-46697568
ARHGAP1	XLOC_004387	chr11:46698624-46722215
ZNF408	XLOC_003622	chr11:46722316-46727466
CKAP5	XLOC_004388	chr11:46765083-46867859
LRP4	XLOC_004391	chr11:46867961-46940173
C11orf49	XLOC_003625	chr11:46958239-47198676
ARFGAP2	XLOC_004392	chr11:46958239-47198676
PACSIN3	XLOC_004393	chr11:47199072-47208010
DDB2	XLOC_003626	chr11:47236492-47260769
ACP2	XLOC_004395	chr11:47260852-47290584
MADD	XLOC_003628	chr11:47290926-47351582
SLC39A13	XLOC_003629	chr11:47430045-47438051
PSMC3	XLOC_004399	chr11:47440319-47448024
CELF1	XLOC_004401	chr11:47487488-47574792
PTPMT1	XLOC_003630	chr11:47586981-47606115
NDUFS3	XLOC_003631	chr11:47586981-47606115
KBTBD4	XLOC_004402	chr11:47586981-47606115
MTCH2	XLOC_004404	chr11:47638857-47664206
FNBP4	XLOC_004406	chr11:47738068-47788993
NUP160	XLOC_004407	chr11:47799669-47870057
TNKS1BP1	XLOC_004435	chr11:57067102-57092413
SSRP1	XLOC_004436	chr11:57093458-57103351
SLC43A3	XLOC_004439	chr11:57174426-57195053
SLC43A1	XLOC_004440	chr11:57252003-57283192
TIMM10	XLOC_004441	chr11:57295935-57298232
UBE2L6	XLOC_004442	chr11:57319127-57335803
SERPING1	XLOC_003681	chr11:57365026-57382326
CLP1	XLOC_003683	chr11:57425215-57429337
ZDHHC5	XLOC_003684	chr11:57435473-57468659
MED19	XLOC_004444	chr11:57471186-57479673
CTNND1,TMX2,TMX2-CTNND1	XLOC_003685	chr11:57479994-57586652
C11orf31	XLOC_003686	chr11:57479994-57586652
LPXN	XLOC_004455	chr11:58294343-58345639
CNTF,ZFP91,ZFP91-CNTF	XLOC_003691	chr11:58346586-58393205
DTX4	XLOC_003695	chr11:58939811-58980494
OSBP	XLOC_004462	chr11:59341870-59383617
PATL1	XLOC_004464	chr11:59404191-59436511
STX3	XLOC_003703	chr11:59522531-59573355
MRPL16	XLOC_004466	chr11:59573607-59578345
CCDC86	XLOC_003719	chr11:60609428-60623444
PRPF19	XLOC_004472	chr11:60658019-60674061
TMEM109	XLOC_003721	chr11:60681370-60690915
TMEM132A	XLOC_003722	chr11:60691912-60719257
VPS37C	XLOC_004474	chr11:60897727-60928916
DAK	XLOC_003728	chr11:61066918-61136975
TMEM138	XLOC_003729	chr11:61066918-61136975
DDB1	XLOC_004476	chr11:61066918-61136975
CYB561A3	XLOC_004477	chr11:61066918-61136975
TMEM216	XLOC_003730	chr11:61159831-61166335
CPSF7	XLOC_004478	chr11:61170119-61197464
SDHAF2	XLOC_003731	chr11:61197596-61214239
MYRF	XLOC_003738	chr11:61520120-61555989
MIR611,TMEM258	XLOC_004481	chr11:61556601-61560085
FEN1	XLOC_003739	chr11:61560108-61564714
FADS2	XLOC_003740	chr11:61567096-61634826
FADS1	XLOC_004482	chr11:61567096-61634826
FADS3	XLOC_004484	chr11:61640994-61659017
RAB3IL1	XLOC_004486	chr11:61664767-61687741
FTH1	XLOC_004487	chr11:61717355-61735132
INCENP	XLOC_003742	chr11:61891444-61920635
ASRGL1	XLOC_003747	chr11:62104773-62160887
AHNAK	XLOC_004489	chr11:62201013-62314332
EEF1G,MIR3654	XLOC_004490	chr11:62327072-62341460
TUT1	XLOC_004492	chr11:62342516-62359109
MTA2	XLOC_004493	chr11:62360674-62369312
B3GAT3	XLOC_004495	chr11:62382767-62389647
GANAB	XLOC_004496	chr11:62392297-62414198
C11orf83	XLOC_003752	chr11:62430288-62441162
C11orf48,LOC102288414	XLOC_004498	chr11:62430288-62441162
UBXN1	XLOC_004499	chr11:62443969-62446589
BSCL2,HNRNPUL2,HNRNPUL2-BSCL2	XLOC_004501	chr11:62457733-62494857
TTC9C	XLOC_003754	chr11:62495951-62506108
ZBTB3	XLOC_004502	chr11:62518434-62521656
POLR2G	XLOC_003755	chr11:62529010-62534187
TAF6L	XLOC_003756	chr11:62538774-62554813
TMEM179B	XLOC_003757	chr11:62554873-62559486
TMEM223	XLOC_004503	chr11:62554873-62559486
NXF1	XLOC_004504	chr11:62559597-62572964
STX5	XLOC_004506	chr11:62574331-62599563
WDR74	XLOC_004507	chr11:62600382-62607628
SNHG1	XLOC_004508	chr11:62619459-62623360
SNORD22	XLOC_004509	chr11:62619459-62623360
SNORD28	XLOC_004513	chr11:62619459-62623360
SLC3A2	XLOC_003759	chr11:62623483-62656355
ATL3	XLOC_004526	chr11:63391553-63439446
RTN3	XLOC_003764	chr11:63448921-63527363
C11orf95	XLOC_004527	chr11:63527363-63536113
C11orf84	XLOC_003765	chr11:63580922-63595190
MARK2	XLOC_003766	chr11:63606399-63678492
RCOR2	XLOC_004528	chr11:63678692-63684316
NAA40	XLOC_003767	chr11:63706441-63724446
COX8A	XLOC_003768	chr11:63742078-63744015
OTUB1	XLOC_003769	chr11:63753324-63765892
STIP1	XLOC_003771	chr11:63952743-63972020
TRPT1	XLOC_004530	chr11:63974151-63993726
DNAJC4	XLOC_003774	chr11:63997752-64001753
FKBP2	XLOC_003776	chr11:64008412-64011607
PPP1R14B	XLOC_004531	chr11:64011950-64014413
PLCB3	XLOC_003777	chr11:64018994-64036924
GPR137	XLOC_003778	chr11:64037299-64056972
BAD	XLOC_004532	chr11:64037299-64056972
TRMT112	XLOC_004533	chr11:64072999-64085556
PRDX5	XLOC_003782	chr11:64085559-64089295
SF1	XLOC_004538	chr11:64532075-64546316
MAP4K2	XLOC_004539	chr11:64556608-64570713
MEN1	XLOC_004540	chr11:64570985-64578766
EHD1	XLOC_004542	chr11:64620198-64647185
ATG2A	XLOC_004545	chr11:64662003-64684722
ARL2,ARL2-SNX15,SNX15	XLOC_003790	chr11:64781584-64808044
SAC3D1	XLOC_003792	chr11:64808375-64826009
CDCA5	XLOC_004552	chr11:64844926-64851615
ZFPL1	XLOC_003793	chr11:64851693-64856581
TM7SF2,VPS51	XLOC_003794	chr11:64863586-64883707
MRPL49	XLOC_003795	chr11:64888098-64902003
FAU	XLOC_004555	chr11:64888098-64902003
SYVN1	XLOC_004556	chr11:64888098-64902003
POLA2	XLOC_003799	chr11:65029431-65065088
DPF2	XLOC_003801	chr11:65101224-65120451
FRMD8	XLOC_003803	chr11:65154040-65180995
MALAT1	XLOC_003806	chr11:65265232-65273939
SCYL1	XLOC_003808	chr11:65292547-65325699
SSSCA1	XLOC_003809	chr11:65337942-65339239
FAM89B	XLOC_003810	chr11:65339819-65341669
MAP3K11	XLOC_004563	chr11:65365225-65381720
PCNXL3	XLOC_003812	chr11:65383782-65404910
RELA	XLOC_004564	chr11:65421066-65430443
KAT5	XLOC_003816	chr11:65479472-65488409
RNASEH2C	XLOC_004565	chr11:65479472-65488409
CFL1	XLOC_004568	chr11:65622284-65625804
MUS81	XLOC_003819	chr11:65627871-65640405
FIBP	XLOC_004570	chr11:65647283-65656010
CCDC85B	XLOC_003821	chr11:65657874-65659106
C11orf68	XLOC_004572	chr11:65684282-65686531
DRAP1	XLOC_003822	chr11:65686727-65689048
SART1	XLOC_003824	chr11:65729159-65747607
BANF1	XLOC_003825	chr11:65764015-65771617
EIF1AD	XLOC_004573	chr11:65764015-65771617
SF3B2	XLOC_003827	chr11:65819815-65836382
PACS1	XLOC_003828	chr11:65837823-66012218
KLC2	XLOC_003829	chr11:66024764-66035332
RAB1B	XLOC_003830	chr11:66036055-66044963
YIF1A	XLOC_004576	chr11:66052050-66056638
BRMS1	XLOC_004579	chr11:66104803-66112582
B3GNT1	XLOC_004580	chr11:66112842-66115161
SLC29A2	XLOC_004581	chr11:66129991-66139291
MRPL11	XLOC_004582	chr11:66202549-66206310
DPP3	XLOC_003835	chr11:66247483-66277130
BBS1	XLOC_003836	chr11:66278118-66301084
RBM14,RBM14-RBM4,RBM4	XLOC_003839	chr11:66384052-66445392
RBM4B	XLOC_004586	chr11:66384052-66445392
C11orf80,RCE1	XLOC_003840	chr11:66512206-66614003
LRFN4	XLOC_003841	chr11:66615996-66725847
KDM2A	XLOC_003846	chr11:66886739-67025550
ADRBK1	XLOC_003847	chr11:67033904-67054029
ANKRD13D	XLOC_003848	chr11:67056761-67069955
RAD9A	XLOC_003851	chr11:67159422-67169376
PPP1CA	XLOC_004591	chr11:67159422-67169376
RPS6KB2	XLOC_003854	chr11:67195934-67202879
CORO1B	XLOC_004593	chr11:67205517-67211292
TMEM134	XLOC_004595	chr11:67231818-67236748
AIP	XLOC_003856	chr11:67250504-67258579
CDK2AP2	XLOC_004597	chr11:67273960-67276199
GSTP1	XLOC_003858	chr11:67351065-67354124
NDUFV1	XLOC_003859	chr11:67374322-67380012
NDUFS8	XLOC_003861	chr11:67798083-67804114
TCIRG1	XLOC_003864	chr11:67806461-67818366
CHKA	XLOC_004606	chr11:67820325-67888858
SUV420H1	XLOC_004607	chr11:67923506-67980784
C11orf24	XLOC_004608	chr11:68028802-68039469
LRP5	XLOC_003866	chr11:68080076-68216743
PPP6R3	XLOC_003867	chr11:68228185-68382801
CPT1A	XLOC_004610	chr11:68522087-68609399
MRPL21	XLOC_004611	chr11:68658745-68671303
IGHMBP2	XLOC_003869	chr11:68671318-68708069
TPCN2	XLOC_003871	chr11:68816349-68858072
CCND1	XLOC_003874	chr11:69455872-69469242
ORAOV1	XLOC_004615	chr11:69480331-69490165
FADD	XLOC_003876	chr11:70049268-70053508
PPFIA1	XLOC_003877	chr11:70116805-70230607
CTTN	XLOC_003879	chr11:70244611-70282690
DHCR7	XLOC_004624	chr11:71145456-71159477
RNF121	XLOC_003891	chr11:71639767-71708643
IL18BP	XLOC_003892	chr11:71709957-71823822
LOC100128494	XLOC_003893	chr11:71709957-71823822
LRTOMT	XLOC_003894	chr11:71709957-71823822
NUMA1	XLOC_004629	chr11:71709957-71823822
LAMTOR1	XLOC_004631	chr11:71709957-71823822
ANAPC15	XLOC_004632	chr11:71709957-71823822
INPPL1	XLOC_003898	chr11:71935881-71955220
CLPB	XLOC_004634	chr11:72003469-72145724
ARAP1	XLOC_004637	chr11:72396113-72463434
FCHSD2	XLOC_004639	chr11:72547789-72853143
FAM168A	XLOC_004640	chr11:73111522-73309234
RAB6A	XLOC_004641	chr11:73386682-73472201
MRPL48	XLOC_003906	chr11:73498916-73575656
PAAF1	XLOC_003907	chr11:73583712-73638781
COA4	XLOC_004642	chr11:73583712-73638781
UCP2	XLOC_004643	chr11:73685715-73693889
C2CD3	XLOC_004645	chr11:73723758-73882064
PPME1	XLOC_003909	chr11:73882107-73965748
POLD3	XLOC_003911	chr11:74303574-74354105
RNF169	XLOC_003912	chr11:74459912-74660232
XRRA1	XLOC_004652	chr11:74459912-74660232
SPCS2	XLOC_003913	chr11:74660291-74690076
RPS3	XLOC_003917	chr11:75110534-75133345
GDPD5	XLOC_004657	chr11:75145684-75236599
SERPINH1	XLOC_003920	chr11:75273100-75283849
UVRAG	XLOC_003923	chr11:75526211-75855282
PRKRIR	XLOC_004661	chr11:76061003-76091880
C11orf30	XLOC_003925	chr11:76156068-76262589
TSKU	XLOC_003926	chr11:76493356-76509198
ACER3	XLOC_003927	chr11:76571916-76734850
CAPN5	XLOC_003929	chr11:76777991-76837198
PAK1	XLOC_004666	chr11:77033059-77185108
AQP11	XLOC_003932	chr11:77300679-77321401
CLNS1A	XLOC_004667	chr11:77327195-77348851
RSF1	XLOC_004668	chr11:77377273-77531880
AAMDC	XLOC_003933	chr11:77532207-77583398
INTS4	XLOC_004669	chr11:77589765-77705717
KCTD14,NDUFC2,NDUFC2-KCTD14	XLOC_004670	chr11:77726760-77850699
ALG8	XLOC_004672	chr11:77726760-77850699
GAB2	XLOC_004674	chr11:77926335-78128868
NARS2	XLOC_004676	chr11:78147006-78285909
PRCP	XLOC_004682	chr11:82535408-82611557
RAB30-AS1	XLOC_003939	chr11:82783107-82784754
PCF11	XLOC_003940	chr11:82868136-82896835
CCDC90B	XLOC_004685	chr11:82970134-82997450
TMEM126B	XLOC_003942	chr11:85339616-85347583
TMEM126A	XLOC_003943	chr11:85358962-85367597
CREBZF	XLOC_004687	chr11:85368607-85376182
PICALM	XLOC_004690	chr11:85668213-85780923
EED,MIR6755	XLOC_003945	chr11:85955805-85989785
C11orf73	XLOC_003946	chr11:86013252-86056985
CTSC	XLOC_004695	chr11:88026759-88070941
CHORDC1	XLOC_004702	chr11:89933596-89956532
SMCO4	XLOC_004705	chr11:93211638-93276546
KIAA1731	XLOC_003966	chr11:93394815-93463522
SCARNA9	XLOC_003967	chr11:93394815-93463522
SNORA18	XLOC_004712	chr11:93466631-93466763
TAF1D	XLOC_004715	chr11:93469095-93474703
C11orf54	XLOC_003968	chr11:93474759-93496268
MED17	XLOC_003969	chr11:93517404-93546496
PANX1	XLOC_003971	chr11:93862093-93915137
MRE11A	XLOC_004718	chr11:94150468-94227040
FUT4	XLOC_003975	chr11:94277016-94283064
CWC15	XLOC_004719	chr11:94695786-94706776
SRSF8	XLOC_003980	chr11:94800040-94804387
SESN3	XLOC_004720	chr11:94898676-94967568
FAM76B	XLOC_004721	chr11:95502105-95522954
CEP57	XLOC_003984	chr11:95523624-95565857
MTMR2	XLOC_004722	chr11:95566043-95657371
CCDC82	XLOC_004724	chr11:96085928-96123083
ARHGAP42	XLOC_003988	chr11:100558406-100861656
TMEM133	XLOC_003989	chr11:100862810-100864666
YAP1	XLOC_003993	chr11:101981191-102104154
BIRC2	XLOC_003995	chr11:102217912-102249401
TMEM123	XLOC_004731	chr11:102267055-102323775
DCUN1D5	XLOC_004741	chr11:102921412-102962944
DYNC2H1	XLOC_003997	chr11:102980159-103350591
AASDHPPT	XLOC_004001	chr11:105921824-105969419
CWF19L2	XLOC_004754	chr11:107197071-107328572
ALKBH8	XLOC_004755	chr11:107373452-107436461
SLC35F2	XLOC_004757	chr11:107661716-107729914
CUL5	XLOC_004006	chr11:107879407-107978488
ACAT1	XLOC_004007	chr11:107992257-108018891
NPAT	XLOC_004758	chr11:108028118-108093365
ATM	XLOC_004008	chr11:108093558-108239826
DDX10	XLOC_004009	chr11:108535751-108811657
RDX	XLOC_004762	chr11:110045604-110167437
FDX1	XLOC_004012	chr11:110300660-110335608
SIK2	XLOC_004020	chr11:111473169-111637169
PPP2R1B	XLOC_004768	chr11:111473169-111637169
ALG9	XLOC_004769	chr11:111652918-111742305
C11orf1	XLOC_004021	chr11:111744779-111754797
DIXDC1	XLOC_004023	chr11:111797867-111893374
DLAT	XLOC_004024	chr11:111895537-111944895
C11orf57	XLOC_004025	chr11:111944967-111957522
TIMM8B	XLOC_004773	chr11:111944967-111957522
SDHD	XLOC_004026	chr11:111957547-111966525
PTS	XLOC_004029	chr11:112097087-112104695
NCAM1	XLOC_004031	chr11:112830002-113149158
TTC12	XLOC_004032	chr11:113185250-113237114
ZW10	XLOC_004782	chr11:113603904-113644485
USP28	XLOC_004783	chr11:113668596-113746256
RBM7	XLOC_004039	chr11:114262169-114281332
C11orf71	XLOC_004785	chr11:114262169-114281332
REXO2	XLOC_004040	chr11:114310107-114321000
BUD13	XLOC_004790	chr11:116618885-116643714
ZPR1	XLOC_004791	chr11:116649275-116658739
SIK3	XLOC_004795	chr11:116714117-116969131
PAFAH1B2	XLOC_004043	chr11:117014999-117048889
SIDT2	XLOC_004044	chr11:117049938-117075508
PCSK7	XLOC_004797	chr11:117075786-117103241
RNF214	XLOC_004046	chr11:117103340-117186972
BACE1-AS	XLOC_004047	chr11:117103340-117186972
BACE1	XLOC_004798	chr11:117103340-117186972
CEP164	XLOC_004048	chr11:117192493-117283982
FXYD2,FXYD6,FXYD6-FXYD2	XLOC_004800	chr11:117690789-117748201
UBE4A	XLOC_004053	chr11:118230295-118289530
ATP5L	XLOC_004054	chr11:118230295-118289530
LOC100131626	XLOC_004809	chr11:118230295-118289530
KMT2A	XLOC_004055	chr11:118307204-118397539
TMEM25	XLOC_004057	chr11:118401802-118436791
IFT46	XLOC_004810	chr11:118401802-118436791
ARCN1	XLOC_004058	chr11:118443101-118473747
MIR6716,PHLDB1	XLOC_004059	chr11:118477212-118528748
DDX6	XLOC_004812	chr11:118618472-118661972
CCDC84	XLOC_004064	chr11:118868842-118889057
RPS25	XLOC_004815	chr11:118868842-118889057
MIR3656,TRAPPC4	XLOC_004065	chr11:118889240-118894385
SLC37A4	XLOC_004816	chr11:118895060-118901616
HYOU1	XLOC_004817	chr11:118914895-118927957
VPS11	XLOC_004066	chr11:118938462-118952688
HMBS	XLOC_004067	chr11:118955586-118964259
H2AFX	XLOC_004818	chr11:118964584-118966177
DPAGT1	XLOC_004819	chr11:118967212-118972785
HINFP	XLOC_004069	chr11:118992232-119005765
CBL	XLOC_004073	chr11:119076985-119178859
RNF26	XLOC_004074	chr11:119205209-119208024
THY1	XLOC_004825	chr11:119252487-119369944
TMEM136	XLOC_004078	chr11:120195837-120204388
ARHGEF12	XLOC_004079	chr11:120207617-120360645
TBCEL	XLOC_004081	chr11:120894802-120960354
SC5D	XLOC_004083	chr11:121163387-121184119
HSPA8	XLOC_004835	chr11:122928199-122933043
ZNF202	XLOC_004839	chr11:123594996-123612363
VWA5A	XLOC_004095	chr11:123986110-124017618
TBRG1	XLOC_004100	chr11:124492741-124564687
MSANTD2	XLOC_004856	chr11:124636393-124670299
TMEM218	XLOC_004859	chr11:124964265-124981659
EI24	XLOC_004109	chr11:125439282-125454584
STT3A	XLOC_004110	chr11:125462689-125492654
CHEK1	XLOC_004111	chr11:125495030-125550793
HYLS1	XLOC_004115	chr11:125753508-125773116
PUS3	XLOC_004863	chr11:125753508-125773116
CDON	XLOC_004864	chr11:125826712-125933187
RPUSD4	XLOC_004865	chr11:126071988-126081587
FAM118B	XLOC_004117	chr11:126081618-126138877
SRPR	XLOC_004866	chr11:126081618-126138877
FOXRED1	XLOC_004118	chr11:126138934-126148027
TIRAP	XLOC_004119	chr11:126152981-126164828
DCPS	XLOC_004120	chr11:126173646-126225482
ST3GAL4	XLOC_004121	chr11:126225539-126284536
ARHGAP32	XLOC_004875	chr11:128834954-129062093
NFRKB	XLOC_004876	chr11:129733669-129765490
PRDM10	XLOC_004877	chr11:129769600-129875381
APLP2	XLOC_004131	chr11:129939715-130014706
ZBTB44	XLOC_004878	chr11:130096573-130184607
SNX19	XLOC_004880	chr11:130745765-130786382
JAM3	XLOC_004139	chr11:133938819-134021652
NCAPD3	XLOC_004887	chr11:134022336-134094426
VPS26B	XLOC_004140	chr11:134094560-134117686
THYN1	XLOC_004888	chr11:134118172-134123260
ACAD8	XLOC_004141	chr11:134123433-134135746
CCDC77	XLOC_004894	chr12:389222-551806
KDM5A	XLOC_005510	chr12:389222-551806
WNK1	XLOC_004896	chr12:862088-1020618
RAD52	XLOC_005512	chr12:1021254-1058863
ERC1	XLOC_004897	chr12:1100403-1605099
ADIPOR2	XLOC_004900	chr12:1800246-1897845
DCP1B	XLOC_005517	chr12:2055213-2113677
FKBP4	XLOC_004905	chr12:2904107-2914587
ITFG2	XLOC_004906	chr12:2921786-2934237
RHNO1	XLOC_004908	chr12:2945981-2998691
FOXM1	XLOC_005523	chr12:2945981-2998691
TULP3	XLOC_004909	chr12:3000032-3050306
TSPAN9	XLOC_004911	chr12:3186520-3395730
PARP11	XLOC_005525	chr12:3918026-3982614
CCND2	XLOC_004913	chr12:4382901-4414522
C12orf4	XLOC_005528	chr12:4596900-4647637
RAD51AP1	XLOC_004915	chr12:4647949-4669213
DYRK4	XLOC_004916	chr12:4699237-4723054
NDUFA9	XLOC_004917	chr12:4758263-4796720
CD9	XLOC_004923	chr12:6309481-6347437
TNFRSF1A	XLOC_005534	chr12:6437922-6451283
MRPL51	XLOC_005538	chr12:6601315-6602471
NCAPD2	XLOC_004928	chr12:6603297-6641132
GAPDH	XLOC_004930	chr12:6643570-6647541
IFFO1	XLOC_005539	chr12:6648693-6665249
NOP2	XLOC_005540	chr12:6666035-6677498
CHD4	XLOC_005541	chr12:6679247-6716551
ING4	XLOC_005545	chr12:6759703-6772308
ZNF384	XLOC_005546	chr12:6775642-6798738
COPS7A	XLOC_004931	chr12:6833149-6841041
MLF2	XLOC_005548	chr12:6857157-6862636
PTMS	XLOC_004932	chr12:6875540-6880118
CDCA3	XLOC_005549	chr12:6957971-6960456
USP5	XLOC_004938	chr12:6961284-6975795
TPI1	XLOC_004939	chr12:6976583-6982521
SPSB2	XLOC_005550	chr12:6976583-6982521
DSTNP2	XLOC_004941	chr12:6993845-6994950
ATN1	XLOC_004944	chr12:7033625-7051484
C12orf57	XLOC_004945	chr12:7053202-7055165
PTPN6	XLOC_004946	chr12:7055739-7070479
PHB2	XLOC_005551	chr12:7074514-7079916
SCARNA12	XLOC_005552	chr12:7074514-7079916
EMG1	XLOC_004949	chr12:7079943-7085165
LPCAT3	XLOC_005553	chr12:7085346-7125842
CLSTN3	XLOC_004952	chr12:7282966-7311530
PEX5	XLOC_004953	chr12:7341758-7371169
SLC2A3	XLOC_005563	chr12:8071823-8088892
FOXJ2	XLOC_004958	chr12:8185358-8208118
NECAP1	XLOC_004959	chr12:8234806-8250373
RIMKLB	XLOC_004966	chr12:8850517-8929787
PHC1	XLOC_004968	chr12:9067315-9102357
M6PR	XLOC_005572	chr12:9067315-9102357
GABARAPL1	XLOC_004982	chr12:10365488-10375724
YBX3	XLOC_005598	chr12:10851675-10875953
LRP6	XLOC_005619	chr12:12268960-12419811
MANSC1	XLOC_005620	chr12:12482217-12503169
LOH12CR1	XLOC_004992	chr12:12510019-12619838
DUSP16	XLOC_005622	chr12:12626215-12715448
CREBL2	XLOC_004993	chr12:12764766-12798042
CDKN1B	XLOC_004994	chr12:12870203-12875316
DDX47	XLOC_004997	chr12:12966279-12982915
KIAA1467	XLOC_005003	chr12:13197314-13236383
ATF7IP	XLOC_005005	chr12:14518565-14655869
PLBD1	XLOC_005629	chr12:14656596-14849519
WBP11	XLOC_005632	chr12:14939411-14956401
STRAP	XLOC_005013	chr12:16035287-16056410
DERA	XLOC_005014	chr12:16064185-16190315
PLEKHA5	XLOC_005020	chr12:19282625-19529333
AEBP2	XLOC_005021	chr12:19592607-19675173
RECQL	XLOC_005645	chr12:21590537-21654603
GOLT1B	XLOC_005030	chr12:21654698-21671337
LDHB	XLOC_005647	chr12:21788274-21810789
CMAS	XLOC_005032	chr12:22199109-22218606
C2CD5	XLOC_005651	chr12:22601479-22697480
ETNK1	XLOC_005033	chr12:22778075-22843608
KRAS	XLOC_005657	chr12:25348149-25403865
ITPR2	XLOC_005662	chr12:26488284-26986131
ASUN	XLOC_005663	chr12:27058111-27091254
FGFR1OP2	XLOC_005041	chr12:27091304-27119581
TM7SF3	XLOC_005664	chr12:27124505-27167339
MED21	XLOC_005042	chr12:27175454-27183606
STK38L	XLOC_005043	chr12:27397077-27478890
PPFIBP1	XLOC_005046	chr12:27677044-27848497
MRPS35	XLOC_005048	chr12:27863705-27909237
KLHL42	XLOC_005049	chr12:27933186-27955973
CCDC91	XLOC_005050	chr12:28410132-28703099
ERGIC2	XLOC_005670	chr12:29493578-29534143
IPO8	XLOC_005673	chr12:30781914-30848929
CAPRIN2	XLOC_005674	chr12:30862485-30907448
DDX11	XLOC_005055	chr12:31173696-31257725
FAM60A	XLOC_005676	chr12:31433519-31479159
DENND5B	XLOC_005677	chr12:31535156-31768285
KIAA1551	XLOC_005059	chr12:32112352-32146043
BICD1	XLOC_005060	chr12:32260184-32531141
FGD4	XLOC_005061	chr12:32655040-32798984
DNM1L	XLOC_005062	chr12:32832133-32898584
YARS2	XLOC_005681	chr12:32899477-32908887
PKP2	XLOC_005682	chr12:32943679-33049780
ALG10	XLOC_005063	chr12:34175215-34181236
KIF21A	XLOC_005685	chr12:39687029-39837192
GXYLT1	XLOC_005688	chr12:42475647-42538673
ZCRB1	XLOC_005690	chr12:42705887-42719932
PPHLN1	XLOC_005070	chr12:42719946-42842422
PUS7L	XLOC_005694	chr12:44122409-44152620
IRAK4	XLOC_005071	chr12:44152746-44183346
TWF1	XLOC_005695	chr12:44187525-44200178
ANO6	XLOC_005073	chr12:45566816-45834187
LINC00938	XLOC_005701	chr12:46119502-46121704
ARID2	XLOC_005074	chr12:46123619-46301819
SCAF11	XLOC_005702	chr12:46312913-46384401
SLC38A2	XLOC_005704	chr12:46751970-46766645
PCED1B	XLOC_005075	chr12:47469489-47630446
RPAP3	XLOC_005708	chr12:48055714-48099844
SLC48A1	XLOC_005077	chr12:48166966-48213763
HDAC7	XLOC_005711	chr12:48166966-48213763
TMEM106C	XLOC_005078	chr12:48357329-48362661
PFKM	XLOC_005079	chr12:48436680-48540187
SENP1	XLOC_005714	chr12:48436680-48540187
ASB8	XLOC_005715	chr12:48541571-48551377
ZNF641	XLOC_005717	chr12:48733792-48745029
KANSL2	XLOC_005719	chr12:49046994-49076035
CCNT1	XLOC_005723	chr12:49082240-49110781
ADCY6	XLOC_005724	chr12:49159974-49182820
CACNB3	XLOC_005088	chr12:49208214-49222726
DDX23	XLOC_005726	chr12:49223538-49245957
FKBP11	XLOC_005728	chr12:49315741-49319330
ARF3	XLOC_005729	chr12:49329991-49351252
PRKAG1	XLOC_005732	chr12:49396054-49412629
KMT2D	XLOC_005733	chr12:49412757-49449107
LMBR1L	XLOC_005736	chr12:49490922-49504680
TUBA1B	XLOC_005737	chr12:49521566-49525304
TUBA1A	XLOC_005738	chr12:49578577-49583107
TUBA1C	XLOC_005091	chr12:49658864-49667113
TROAP	XLOC_005093	chr12:49686413-49725514
SPATS2	XLOC_005095	chr12:49760687-49921207
MCRS1	XLOC_005741	chr12:49932939-49961928
FMNL3	XLOC_005743	chr12:50017196-50101197
TMBIM6	XLOC_005099	chr12:50135292-50158717
RACGAP1	XLOC_005749	chr12:50382944-50419307
SMARCD1	XLOC_005106	chr12:50478982-50494494
COX14	XLOC_005108	chr12:50505763-50514240
CERS5	XLOC_005750	chr12:50523088-50561316
LIMA1	XLOC_005751	chr12:50569562-50677353
LARP4	XLOC_005109	chr12:50794591-50873788
DIP2B	XLOC_005110	chr12:50898767-51142450
SLC11A2	XLOC_005754	chr12:51373565-51422058
LETMD1	XLOC_005115	chr12:51442081-51454207
CSRNP2	XLOC_005755	chr12:51454987-51477454
TFCP2	XLOC_005756	chr12:51487538-51566926
DAZAP2	XLOC_005116	chr12:51632507-51664202
SMAGP	XLOC_005758	chr12:51632507-51664202
ACVR1B	XLOC_005121	chr12:52345450-52390863
NR4A1	XLOC_005123	chr12:52416615-52453291
ATG101	XLOC_005124	chr12:52463757-52471279
KRT18	XLOC_005129	chr12:53290970-53346685
KRT8	XLOC_005787	chr12:53290970-53346685
EIF4B	XLOC_005130	chr12:53400061-53435993
CSAD	XLOC_005790	chr12:53551446-53584654
MFSD5	XLOC_005136	chr12:53645369-53648190
ESPL1	XLOC_005137	chr12:53662082-53687427
PFDN5	XLOC_005138	chr12:53689234-53693234
C12orf10	XLOC_005139	chr12:53693469-53700965
AAAS	XLOC_005793	chr12:53701239-53715412
SP1	XLOC_005140	chr12:53773978-53810226
PRR13	XLOC_005142	chr12:53835432-53840427
PCBP2,PCBP2-OT1	XLOC_005143	chr12:53845885-53893444
MAP3K12	XLOC_005795	chr12:53845885-53893444
TARBP2	XLOC_005144	chr12:53894704-53900215
NPFF	XLOC_005796	chr12:53900473-53901422
LOC100652999	XLOC_005145	chr12:53901639-54020199
ATF7	XLOC_005797	chr12:53901639-54020199
ATP5G2	XLOC_005798	chr12:54058943-54070512
CALCOCO1	XLOC_005799	chr12:54104901-54121307
SMUG1	XLOC_005807	chr12:54574141-54582778
CBX5,MIR3198-2	XLOC_005808	chr12:54624730-54673915
HNRNPA1,HNRNPA1P10	XLOC_005158	chr12:54674487-54679030
COPZ1	XLOC_005159	chr12:54718873-54745635
ITGA5	XLOC_005812	chr12:54747474-54867386
GTSF1	XLOC_005813	chr12:54747474-54867386
BLOC1S1,BLOC1S1-RDH5,RDH5	XLOC_005180	chr12:56109817-56118526
CD63	XLOC_005822	chr12:56119226-56123457
GDF11	XLOC_005181	chr12:56137063-56211540
SARNP	XLOC_005823	chr12:56137063-56211540
ORMDL2	XLOC_005182	chr12:56211805-56236767
TMEM198B	XLOC_005183	chr12:56211805-56236767
DNAJC14	XLOC_005824	chr12:56211805-56236767
WIBG	XLOC_005826	chr12:56295196-56321697
CDK2	XLOC_005185	chr12:56360552-56366573
RAB5B	XLOC_005186	chr12:56367696-56390467
SUOX	XLOC_005187	chr12:56391042-56399309
RPS26	XLOC_005189	chr12:56435685-56438007
ERBB3	XLOC_005190	chr12:56473808-56497291
PA2G4	XLOC_005191	chr12:56498102-56507694
RPL41	XLOC_005192	chr12:56510373-56511616
ESYT1	XLOC_005194	chr12:56521985-56538460
MYL6B	XLOC_005195	chr12:56546203-56551771
MYL6	XLOC_005196	chr12:56552044-56555366
SMARCC2	XLOC_005828	chr12:56555635-56583351
RNF41	XLOC_005829	chr12:56596287-56615753
NABP2	XLOC_005197	chr12:56618124-56623638
ANKRD52	XLOC_005830	chr12:56623819-56652143
COQ10A	XLOC_005199	chr12:56660641-56664750
CS	XLOC_005831	chr12:56665482-56694175
CNPY2,PAN2	XLOC_005832	chr12:56704212-56727837
STAT2	XLOC_005833	chr12:56735381-56754037
TIMELESS	XLOC_005835	chr12:56810156-56843200
SPRYD4	XLOC_005201	chr12:56862300-56882198
RBMS2	XLOC_005202	chr12:56915608-57030163
BAZ2A	XLOC_005838	chr12:56915608-57030163
ATP5B	XLOC_005839	chr12:57031958-57039852
PTGES3	XLOC_005842	chr12:57057124-57082192
NACA	XLOC_005843	chr12:57106210-57119326
PRIM1	XLOC_005844	chr12:57125363-57146146
ZBTB39	XLOC_005847	chr12:57392616-57400297
TMEM194A	XLOC_005850	chr12:57449425-57472574
LRP1	XLOC_005206	chr12:57522281-57607125
SHMT2	XLOC_005209	chr12:57623355-57634475
R3HDM2	XLOC_005854	chr12:57647547-57704246
MARS	XLOC_005213	chr12:57881735-57914300
DDIT3	XLOC_005856	chr12:57881735-57914300
MBD6	XLOC_005215	chr12:57916658-57941114
DCTN2	XLOC_005857	chr12:57916658-57941114
PIP4K2C	XLOC_005217	chr12:57984941-57997211
DTX3	XLOC_005218	chr12:57998404-58003587
OS9	XLOC_005221	chr12:58087737-58115340
TSPAN31	XLOC_005223	chr12:58138783-58146230
CDK4	XLOC_005861	chr12:58138783-58146230
METTL1	XLOC_005864	chr12:58162350-58165914
TSFM	XLOC_005226	chr12:58176527-58209852
CTDSP2	XLOC_005866	chr12:58213709-58240747
LRIG3	XLOC_005870	chr12:59265936-59314319
MIR6125,USP15	XLOC_005229	chr12:62654120-62803501
MON2	XLOC_005230	chr12:62860596-62991363
TMEM5	XLOC_005232	chr12:64173582-64203338
SRGAP1	XLOC_005233	chr12:64238540-64541613
XPOT	XLOC_005234	chr12:64798152-64842463
TBK1	XLOC_005235	chr12:64845839-64895899
RASSF3	XLOC_005236	chr12:65004292-65091347
GNS	XLOC_005878	chr12:65107221-65153226
LEMD3	XLOC_005240	chr12:65563350-65642141
LLPH	XLOC_005885	chr12:66516848-66524533
TMBIM4	XLOC_005886	chr12:66530715-66563852
HELB	XLOC_005244	chr12:66696334-66737423
CAND1	XLOC_005245	chr12:67663060-67708388
DYRK2	XLOC_005247	chr12:68042511-68056444
RAP1B	XLOC_005250	chr12:69004618-69054385
NUP107	XLOC_005251	chr12:69080730-69136473
MDM2	XLOC_005253	chr12:69201951-69239324
CPSF6	XLOC_005254	chr12:69633316-69668138
YEATS4	XLOC_005256	chr12:69753531-69784576
FRS2	XLOC_005257	chr12:69864128-69973571
CCT2	XLOC_005259	chr12:69979207-69995357
RAB3IP	XLOC_005260	chr12:70132465-70216984
CNOT2	XLOC_005261	chr12:70615969-70748773
LOC101928062	XLOC_005904	chr12:70615969-70748773
ZFC3H1	XLOC_005908	chr12:72003378-72074428
RAB21	XLOC_005266	chr12:72148657-72181150
TBC1D15	XLOC_005267	chr12:72233486-72320629
ATXN7L3B	XLOC_005271	chr12:74931550-74935232
KRR1	XLOC_005914	chr12:75874512-75905418
PHLDA1	XLOC_005915	chr12:76419226-76425556
NAP1L1	XLOC_005916	chr12:76438671-76478738
BBS10	XLOC_005917	chr12:76738265-76742222
OSBPL8	XLOC_005918	chr12:76745577-76953589
ZDHHC17	XLOC_005275	chr12:77157853-77247474
CSRP2	XLOC_005919	chr12:77252495-77272799
PPP1R12A	XLOC_005922	chr12:80167342-80329235
METTL25	XLOC_005289	chr12:82746082-82873016
CCDC59	XLOC_005927	chr12:82746082-82873016
C12orf29	XLOC_005294	chr12:88429267-88535993
CEP290	XLOC_005935	chr12:88429267-88535993
TMTC3	XLOC_005295	chr12:88536072-88593664
GALNT4,POC1B,POC1B-GALNT4	XLOC_005939	chr12:89813497-89920039
ATP2B1	XLOC_005940	chr12:89981825-90049844
BTG1,C12orf79	XLOC_005946	chr12:92378751-92539673
EEA1	XLOC_005948	chr12:93166284-93323107
NUDT4	XLOC_005302	chr12:93771700-93797024
UBE2N	XLOC_005950	chr12:93802087-93836026
MRPL42	XLOC_005303	chr12:93861265-93897548
CEP83	XLOC_005953	chr12:94702055-94853764
NDUFA12	XLOC_005955	chr12:95365103-95397489
NR2C1	XLOC_005956	chr12:95414004-95467404
FGD6	XLOC_005957	chr12:95470524-95611240
VEZT	XLOC_005310	chr12:95611521-95696566
METAP2	XLOC_005313	chr12:95867821-95909613
SNRPF	XLOC_005315	chr12:96252708-96260238
LTA4H	XLOC_005962	chr12:96394530-96437298
ELK3	XLOC_005317	chr12:96588206-96661606
CDK17	XLOC_005963	chr12:96672038-96794366
NEDD1	XLOC_005318	chr12:97301000-97347469
TMPO	XLOC_005322	chr12:98906750-98944157
SLC25A3	XLOC_005323	chr12:98987402-98995778
IKBIP	XLOC_005969	chr12:99007181-99038829
APAF1	XLOC_005325	chr12:99039077-100378432
UHRF1BP1L	XLOC_005971	chr12:100430862-100536642
ACTR6	XLOC_005329	chr12:100593864-100618202
SCYL2	XLOC_005330	chr12:100661548-100733914
UTP20	XLOC_005335	chr12:101673904-101780397
ARL1	XLOC_005975	chr12:101786902-101801572
CHPT1	XLOC_005338	chr12:102091416-102133250
GNPTAB	XLOC_005977	chr12:102139274-102224645
CCDC53	XLOC_005978	chr12:102406716-102455899
NUP37	XLOC_005979	chr12:102467972-102512361
NT5DC3	XLOC_005985	chr12:104166080-104234975
HSP90B1,MIR3652	XLOC_005344	chr12:104324111-104341708
C12orf73	XLOC_005987	chr12:104343980-104350993
TDG	XLOC_005345	chr12:104359592-104382656
NFYB	XLOC_005989	chr12:104510857-104532040
TXNRD1	XLOC_005347	chr12:104609556-104744085
C12orf45	XLOC_005351	chr12:105380097-105388505
[truncated: 6,486 more rows]
